# Supplementary material for: Multi-omics reveals that the host-microbiome metabolism crosstalk of differential rumen bacterial enterotypes can regulate the milk protein synthesis of dairy cows
Source: J Anim Sci Biotechnol. 2023 May 9;14:63. doi: 10.1186/s40104-023-00862-z (PMC10169493; doi:10.1186/s40104-023-00862-z)
Supplement: Supplementary file 2 — Additional file 2: Table S1. The differential rumen bacteria between type1 and type2. Table S2. The evaluation of network established by all samples. Table S3. The evaluation of network established by type1. Table S4. The evaluation of network established by type2. Table S5. The differential rumen metabolites between type1 and type2. Table S6. The enriched KEGG pathways of differential rumen metabolites between type1 and type2. Table S7. The differential serum metabolites between type1 and type2. Table S8. The enriched KEGG pathways of serum rumen metabolites between type1 and type2. Table S9. The differential milk metabolites between type1 and type2. Table S10. The enriched KEGG pathways of milk rumen metabolites between type1 and type2. Table S11. The bacteria of 5 modules of rumen microbiome based on WGCNA. Table S12. The bacteria of 10 modules of rumen metabolome based on WGCNA. Table S13. The bacteria of 5 modules of serum metabolome based on WGCNA. Table S14. The bacteria of 7 modules of milk metabolome based on WGCNA. Table S15. The expression level of all modules based on WGCNA of rumen microbiome and metabolome, serum metabolome, and milk metabolome. Table S16. The evaluation of network established by micro1. Table S17. The ASVs sequence of norank_f_Ruminococcaceae in this study. [file 40104_2023_862_MOESM2_ESM.xlsx]

## Sheet: supplement table1
Table S1: The differential rumen bacteria between type1 and type2 at genera level
Type1	Type2
g__Ruminococcus	g__Prevotella
g__norank_f__F082	g__Erysipelotrichaceae_UCG-002
g__norank_f__Ruminococcaceae	g__norank_f__norank_o__Clostridia_UCG-014
g__CAG-352	g__Eubacterium_ruminantium_group
g__UCG-005	g__Ruminococcus_gauvreauii_group
g__norank_f__Bacteroidales_RF16_group	g__Shuttleworthia
g__unclassified_f__Ruminococcaceae	g__Syntrophococcus
g__Ralstonia	g__unclassified_f__Lachnospiraceae
g__Tyzzerella	g__Lachnospira
g__unclassified_f__Oscillospiraceae	g__Saccharofermentans
g__Sphingomonas	g__unclassified_o__Aeromonadales
g__Eubacterium_siraeum_group	g__Butyrivibrio
g__UCG-002	g__Eubacterium_hallii_group
g__norank_f__norank_o__Rhodospirillales	g__Lachnospiraceae_NK4A136_group
g__Rhodococcus	g__unclassified_f__Anaerovoracaceae
g__norank_f__UCG-010	g__Marvinbryantia
g__Selenomonas	g__unclassified_c__Clostridia
g__Pyramidobacter	g__norank_f__norank_o__Bradymonadales
	g__Lachnospiraceae_AC2044_group
	g__Pseudobutyrivibrio
	g__Eubacterium_saphenum_group
	g__norank_f__Coriobacteriales_Incertae_Sedis
	g__norank_f__Lachnospiraceae
	g__Kandleria
	g__Eubacterium_eligens_group
	g__Lachnospiraceae_XPB1014_group
	g__Solobacterium

## Sheet: supplement table2
Table S2: The evaluation of network established by all samples
Kingdom	Phylum	Class	Order	Family	Genus	igraph.degree	igraph.closeness	igraph.betweenness	igraph.cen.degree
norank_d__Bacteria	Firmicutes	Clostridia	Lachnospirales	Lachnospiraceae	unclassified_f__Lachnospiraceae	25	0.590909	150.259	25
norank_d__Bacteria	Firmicutes	Clostridia	Lachnospirales	Lachnospiraceae	Ruminococcus_gauvreauii_group	25	0.590909	116.92	25
norank_d__Bacteria	Firmicutes	Clostridia	Oscillospirales	Oscillospiraceae	UCG-002	25	0.577778	62.5669	25
norank_d__Bacteria	Firmicutes	Clostridia	Lachnospirales	Lachnospiraceae	norank_f__Ruminococcaceae	24	0.55914	77.2569	24
norank_d__Bacteria	Firmicutes	Clostridia	Oscillospirales	Ruminococcaceae	Syntrophococcus	24	0.55914	62.5137	24
norank_d__Bacteria	Firmicutes	Clostridia	norank_c__Clostridia	Hungateiclostridiaceae	Saccharofermentans	22	0.541667	29.3189	22
norank_d__Bacteria	Firmicutes	Clostridia	Oscillospirales	Ruminococcaceae	CAG-352	21	0.536082	36.0575	21
norank_d__Bacteria	Firmicutes	Clostridia	Lachnospirales	Lachnospiraceae	Shuttleworthia	21	0.525253	33.4794	21
norank_d__Bacteria	Firmicutes	Clostridia	Peptostreptococcales-Tissierellales	Anaerovoracaceae	unclassified_f__Anaerovoracaceae	19	0.514851	50.6396	19
norank_d__Bacteria	Firmicutes	Clostridia	Lachnospirales	Lachnospiraceae	Lachnospiraceae_AC2044_group	19	0.514851	16.4079	19
norank_d__Bacteria	Firmicutes	Clostridia	Oscillospirales	Ruminococcaceae	unclassified_f__Ruminococcaceae	18	0.530612	45.5846	18
norank_d__Bacteria	Firmicutes	Clostridia	Clostridia_UCG-014	norank_o__Clostridia_UCG-014	norank_f__norank_o__Clostridia_UCG-014	18	0.52	30.3248	18
norank_d__Bacteria	Firmicutes	Clostridia	Lachnospirales	Lachnospiraceae	Tyzzerella	17	0.536082	119.555	17
norank_d__Bacteria	Firmicutes	Bacilli	Lactobacillales	Lactobacillaceae	Lactobacillus	17	0.5	19.9108	17
norank_d__Bacteria	Firmicutes	Bacilli	Erysipelotrichales	Erysipelotrichaceae	Solobacterium	16	0.5	20.6245	16
norank_d__Bacteria	Firmicutes	Clostridia	Lachnospirales	Lachnospiraceae	Lachnospira	15	0.52	39.6615	15
norank_d__Bacteria	Bacteroidota	Bacteroidia	Bacteroidales	Bacteroidales_RF16_group	norank_f__Bacteroidales_RF16_group	15	0.481481	28.9478	15
norank_d__Bacteria	Proteobacteria	Alphaproteobacteria	Rhodospirillales	norank_o__Rhodospirillales	norank_f__norank_o__Rhodospirillales	15	0.495238	7.5111	15
norank_d__Bacteria	Firmicutes	Clostridia	Lachnospirales	Lachnospiraceae	Pseudobutyrivibrio	14	0.472727	27.8075	14
norank_d__Bacteria	Firmicutes	Clostridia	Lachnospirales	Lachnospiraceae	Eubacterium_ruminantium_group	14	0.472727	24.2878	14
norank_d__Bacteria	Firmicutes	Clostridia	Lachnospirales	Lachnospiraceae	Eubacterium_eligens_group	13	0.509804	89.3222	13
norank_d__Bacteria	Firmicutes	Clostridia	Oscillospirales	Ruminococcaceae	Ruminococcus	13	0.495238	53.2015	13
norank_d__Bacteria	Firmicutes	Bacilli	Erysipelotrichales	Erysipelatoclostridiaceae	Erysipelotrichaceae_UCG-002	13	0.460177	21.7851	13
norank_d__Bacteria	Firmicutes	Clostridia	Lachnospirales	Lachnospiraceae	Eubacterium_hallii_group	13	0.485981	20.3045	13
norank_d__Bacteria	Actinobacteriota	Actinobacteria	Corynebacteriales	Nocardiaceae	Rhodococcus	10	0.460177	8.00196	10
norank_d__Bacteria	Firmicutes	Clostridia	Oscillospirales	Ruminococcaceae	Eubacterium_siraeum_group	9	0.45614	115.879	9
norank_d__Bacteria	Firmicutes	Clostridia	Lachnospirales	Lachnospiraceae	Lachnospiraceae_XPB1014_group	9	0.464286	27.7545	9
norank_d__Bacteria	Firmicutes	Clostridia	Lachnospirales	Lachnospiraceae	Lachnospiraceae_NK3A20_group	9	0.444444	5.6819	9
norank_d__Bacteria	Firmicutes	Clostridia	Oscillospirales	Oscillospiraceae	UCG-005	9	0.448276	4.1065	9
norank_d__Bacteria	Firmicutes	Bacilli	Erysipelotrichales	Erysipelotrichaceae	Erysipelotrichaceae_UCG-007	9	0.444444	1.61639	9
norank_d__Bacteria	Firmicutes	Clostridia	Oscillospirales	UCG-010	norank_f__UCG-010	8	0.433333	101.883	8
norank_d__Bacteria		Clostridia	Peptostreptococcales-Tissierellales	Anaerovoracaceae	Eubacterium_nodatum_group	8	0.416	69.4943	8
norank_d__Bacteria	Firmicutes	Clostridia	Oscillospirales	Oscillospiraceae	unclassified_f__Oscillospiraceae	8	0.436975	43.4992	8
norank_d__Bacteria	Actinobacteriota	Coriobacteriia	Coriobacteriales	Atopobiaceae	Olsenella	8	0.436975	2.73847	8
norank_d__Bacteria	Firmicutes	Clostridia	Lachnospirales	Lachnospiraceae	Lachnospiraceae_NK4A136_group	6	0.422764	70.9999	6
norank_d__Bacteria	Firmicutes	Clostridia	Lachnospirales	Lachnospiraceae	Butyrivibrio	5	0.433333	61.5964	5
norank_d__Bacteria	Firmicutes	Clostridia	Lachnospirales	Lachnospiraceae	probable_genus_10	5	0.376812	0	5
norank_d__Bacteria	Firmicutes	Bacilli	Erysipelotrichales	Erysipelatoclostridiaceae	Asteroleplasma	4	0.368794	65.8758	4
norank_d__Bacteria	Firmicutes	Bacilli	Erysipelotrichales	Erysipelatoclostridiaceae	UCG-004	4	0.337662	55.6802	4
norank_d__Bacteria	Bacteroidota	Bacteroidia	Bacteroidales	Rikenellaceae	Rikenellaceae_RC9_gut_group	3	0.374101	66.4688	3
norank_d__Bacteria	Firmicutes	Clostridia	Lachnospirales	Lachnospiraceae	Acetitomaculum	3	0.4	0	3
norank_d__Bacteria	Firmicutes	Bacilli	Erysipelotrichales	Erysipelatoclostridiaceae	Kandleria	3	0.337662	0	3
norank_d__Bacteria	Firmicutes	Clostridia	unclassified_c__Clostridia	unclassified_c__Clostridia	unclassified_c__Clostridia	2	0.319018	51	2
norank_d__Bacteria	Firmicutes	Bacilli	Erysipelotrichales	Erysipelotrichaceae	Erysipelotrichaceae_UCG-009	2	0.273684	5.18493	2
norank_d__Bacteria	Firmicutes	Bacilli	Lactobacillales	Streptococcaceae	Streptococcus	2	0.256158	2.29091	2
norank_d__Bacteria	Proteobacteria	Gammaproteobacteria	Aeromonadales	Succinivibrionaceae	Succinivibrionaceae_UCG-001	2	1	1	2
norank_d__Bacteria	Bacteroidota	Bacteroidia	Bacteroidales	Prevotellaceae	Prevotella	2	0.344371	0	2
norank_d__Bacteria	Firmicutes	Clostridia	Oscillospirales	Oscillospiraceae	Colidextribacter	2	0.305882	0	2
norank_d__Bacteria	Verrucomicrobiota	Verrucomicrobiae	Chthoniobacterales	Chthoniobacteraceae	Candidatus_Udaeobacter	2	1	0	2
norank_d__Bacteria	Firmicutes	Clostridia	Lachnospirales	Lachnospiraceae	norank_f__Lachnospiraceae	2	0.319018	0	2
norank_d__Bacteria	Proteobacteria	Alphaproteobacteria	Rhizobiales	Xanthobacteraceae	norank_f__Xanthobacteraceae	2	1	0	2
norank_d__Bacteria	Firmicutes	Clostridia	Oscillospirales	Oscillospiraceae	Papillibacter	2	0.305882	0	2
norank_d__Bacteria	Chloroflexi	KD4-96	norank_c__KD4-96	norank_o__norank_c__KD4-96	norank_f__norank_o__norank_c__KD4-96	2	1	0	2
norank_d__Bacteria	Firmicutes	Clostridia	Christensenellales	Christensenellaceae	Christensenellaceae_R-7_group	1	1	0	1
norank_d__Bacteria	Firmicutes	Clostridia	Oscillospirales	Ruminococcaceae	UCG-001	1	1	0	1
norank_d__Bacteria	Firmicutes	Clostridia	Oscillospirales	Eubacterium_coprostanoligenes_group	norank_f__Eubacterium_coprostanoligenes_group	1	1	0	1
norank_d__Bacteria	Firmicutes	Negativicutes	Veillonellales-Selenomonadales	Selenomonadaceae	norank_f__Selenomonadaceae	1	1	0	1
norank_d__Bacteria	Firmicutes	Negativicutes	Veillonellales-Selenomonadales	Selenomonadaceae	Schwartzia	1	1	0	1
norank_d__Bacteria	Bacteroidota	Bacteroidia	Bacteroidales	Prevotellaceae	Prevotellaceae_UCG-004	1	1	0	1
norank_d__Bacteria	Firmicutes	Clostridia	Oscillospirales	Oscillospiraceae	norank_f__Oscillospiraceae	1	1	0	1
norank_d__Bacteria	Firmicutes	Negativicutes	Veillonellales-Selenomonadales	Selenomonadaceae	Selenomonas	1	1	0	1
norank_d__Bacteria	Firmicutes	Bacilli	Acholeplasmatales	Acholeplasmataceae	Anaeroplasma	1	0.273684	0	1
norank_d__Bacteria	Acidobacteriota	Vicinamibacteria	Vicinamibacterales	norank_o__Vicinamibacterales	norank_f__norank_o__Vicinamibacterales	1	0.242991	0	1
norank_d__Bacteria	Synergistota	Synergistia	Synergistales	Synergistaceae	Pyramidobacter	1	0.298851	0	1
norank_d__Bacteria	Bacteroidota	Bacteroidia	Bacteroidales	Prevotellaceae	Prevotellaceae_Ga6A1_group	1	1	0	1
norank_d__Bacteria	Bacteroidota	Bacteroidia	Bacteroidales	Prevotellaceae	Alloprevotella	1	0.666667	0	1
norank_d__Bacteria	Proteobacteria	Gammaproteobacteria	Aeromonadales	Succinivibrionaceae	Succinivibrio	1	0.295455	0	1
norank_d__Bacteria	Proteobacteria	Gammaproteobacteria	Aeromonadales	Succinivibrionaceae	Succinivibrionaceae_UCG-002	1	0.666667	0	1
norank_d__Bacteria	Firmicutes	Clostridia	Lachnospirales	Lachnospiraceae	Howardella	1	1	0	1

## Sheet: supplement table3
Table S3: The evaluation of network established by type1
Kingdom	Phylum	Class	Order	Family	Genus	igraph.degree	igraph.closeness	igraph.betweenness	igraph.cen.degree
norank_d__Bacteria	Firmicutes	Bacilli	Erysipelotrichales	Erysipelatoclostridiaceae	Erysipelotrichaceae_UCG-002	21	1	0	21
norank_d__Bacteria	Firmicutes	Clostridia	Oscillospirales	Ruminococcaceae	Ruminococcus	21	1	0	21
norank_d__Bacteria	Bacteroidota	Bacteroidia	Bacteroidales	F082	norank_f__F082	21	1	0	21
norank_d__Bacteria	Firmicutes	Clostridia	Lachnospirales	Lachnospiraceae	Lachnospiraceae_NK3A20_group	21	1	0	21
norank_d__Bacteria	Firmicutes	Clostridia	Lachnospirales	Lachnospiraceae	Lachnospira	21	1	0	21
norank_d__Bacteria	Spirochaetota	Spirochaetia	Spirochaetales	Spirochaetaceae	Treponema	21	1	0	21
norank_d__Bacteria	Firmicutes	Clostridia	Lachnospirales	Lachnospiraceae	Eubacterium_hallii_group	21	1	0	21
norank_d__Bacteria	Firmicutes	Clostridia	Oscillospirales	Oscillospiraceae	Colidextribacter	21	1	0	21
norank_d__Bacteria	Firmicutes	Clostridia	Lachnospirales	Lachnospiraceae	Acetitomaculum	21	1	0	21
norank_d__Bacteria	Firmicutes	Clostridia	Oscillospirales	Oscillospiraceae	UCG-005	21	1	0	21
norank_d__Bacteria	Firmicutes	Clostridia	Oscillospirales	Ruminococcaceae	unclassified_f__Ruminococcaceae	21	1	0	21
norank_d__Bacteria	Bacteroidota	Bacteroidia	Bacteroidales	Prevotellaceae	Prevotellaceae_YAB2003_group	21	1	0	21
norank_d__Bacteria	Firmicutes	Negativicutes	Veillonellales-Selenomonadales	Selenomonadaceae	Schwartzia	21	1	0	21
norank_d__Bacteria	Firmicutes	Clostridia	Oscillospirales	UCG-010	norank_f__UCG-010	21	1	0	21
norank_d__Bacteria	Bacteroidota	Bacteroidia	Bacteroidales	Prevotellaceae	Prevotellaceae_Ga6A1_group	21	1	0	21
norank_d__Bacteria	Firmicutes	Clostridia	Lachnospirales	Lachnospiraceae	Howardella	21	1	0	21
norank_d__Bacteria	Firmicutes	Clostridia	Peptostreptococcales-Tissierellales	Anaerovoracaceae	Mogibacterium	21	1	0	21
norank_d__Bacteria	Bacteroidota	Bacteroidia	Bacteroidales	Bacteroidales_UCG-001	norank_f__Bacteroidales_UCG-001	21	1	0	21
norank_d__Bacteria	Firmicutes	Clostridia	Eubacteriales	Eubacteriaceae	Pseudoramibacter	21	1	0	21
norank_d__Bacteria	Firmicutes	Clostridia	Lachnospirales	Lachnospiraceae	Tyzzerella	21	1	0	21
norank_d__Bacteria	Fibrobacterota	Fibrobacteria	Fibrobacterales	Fibrobacteraceae	Fibrobacter	21	1	0	21
norank_d__Bacteria	Firmicutes	Clostridia	Lachnospirales	Lachnospiraceae	Lachnobacterium	21	1	0	21
norank_d__Bacteria	Bacteroidota	Bacteroidia	Bacteroidales	Prevotellaceae	Prevotella	10	1	0	10
norank_d__Bacteria	Firmicutes	Clostridia	Lachnospirales	Lachnospiraceae	Shuttleworthia	10	1	0	10
norank_d__Bacteria	Firmicutes	Bacilli	RF39	norank_o__RF39	norank_f__norank_o__RF39	10	1	0	10
norank_d__Bacteria	Firmicutes	Clostridia	Lachnospirales	Lachnospiraceae	Butyrivibrio	10	1	0	10
norank_d__Bacteria	Proteobacteria	Gammaproteobacteria	Aeromonadales	Succinivibrionaceae	Succinivibrionaceae_UCG-001	10	1	0	10
norank_d__Bacteria	Firmicutes	Clostridia	Lachnospirales	Lachnospiraceae	Pseudobutyrivibrio	10	1	0	10
norank_d__Bacteria	Bacteroidota	Bacteroidia	Bacteroidales	Prevotellaceae	Prevotellaceae_UCG-004	10	1	0	10
norank_d__Bacteria	Bacteroidota	Bacteroidia	Bacteroidales	Bacteroidales_RF16_group	norank_f__Bacteroidales_RF16_group	10	1	0	10
norank_d__Bacteria	Patescibacteria	Gracilibacteria	Absconditabacteriales_SR1	norank_o__Absconditabacteriales_SR1	norank_f__norank_o__Absconditabacteriales_SR1	10	1	0	10
norank_d__Bacteria		Bacilli	Lactobacillales	Lactobacillaceae	Lactobacillus	10	1	0	10
norank_d__Bacteria	Firmicutes	Bacilli	Erysipelotrichales	Erysipelotrichaceae	Erysipelotrichaceae_UCG-009	10	1	0	10
norank_d__Bacteria	Firmicutes	Clostridia	Oscillospirales	Oscillospiraceae	norank_f__Oscillospiraceae	10	1	0	10
norank_d__Bacteria	Elusimicrobiota	Elusimicrobia	Elusimicrobiales	Elusimicrobiaceae	Elusimicrobium	10	1	0	10
norank_d__Bacteria	Firmicutes	Clostridia	Lachnospirales	Lachnospiraceae	Eubacterium_eligens_group	10	1	0	10
norank_d__Bacteria	Firmicutes	Clostridia	Lachnospirales	Lachnospiraceae	FD2005	10	1	0	10
norank_d__Bacteria	Firmicutes	Clostridia	Oscillospirales	Ruminococcaceae	norank_f__Ruminococcaceae	10	1	0	10
norank_d__Bacteria	Bacteroidota	Bacteroidia	Bacteroidales	unclassified_o__Bacteroidales	unclassified_o__Bacteroidales	10	1	0	10
norank_d__Bacteria	Firmicutes	Clostridia	Clostridia_vadinBB60_group	norank_o__Clostridia_vadinBB60_group	norank_f__norank_o__Clostridia_vadinBB60_group	10	1	0	10
norank_d__Bacteria	Firmicutes	Bacilli	Erysipelotrichales	Erysipelatoclostridiaceae	Asteroleplasma	10	1	0	10
norank_d__Bacteria	Firmicutes	Clostridia	Oscillospirales	Ruminococcaceae	CAG-352	10	1	0	10
norank_d__Bacteria	Firmicutes	Clostridia	Lachnospirales	Lachnospiraceae	Eubacterium_cellulosolvens_group	10	1	0	10
norank_d__Bacteria	Bacteroidota	Bacteroidia	Bacteroidales	Rikenellaceae	SP3-e08	10	1	0	10
norank_d__Bacteria	Bacteroidota	Bacteroidia	Bacteroidales	Rikenellaceae	Rikenellaceae_RC9_gut_group	9	1	0	9
norank_d__Bacteria	Firmicutes	Clostridia	norank_c__Clostridia	Hungateiclostridiaceae	Saccharofermentans	9	1	0	9
norank_d__Bacteria	Firmicutes	Clostridia	unclassified_c__Clostridia	unclassified_c__Clostridia	unclassified_c__Clostridia	9	1	0	9
norank_d__Bacteria	Bacteroidota	Bacteroidia	Bacteroidales	p-2534-18B5_gut_group	norank_f__p-2534-18B5_gut_group	9	1	0	9
norank_d__Bacteria	Firmicutes	Clostridia	Peptostreptococcales-Tissierellales	Anaerovoracaceae	Eubacterium_nodatum_group	9	1	0	9
norank_d__Bacteria	Actinobacteriota	Coriobacteriia	Coriobacteriales	Eggerthellaceae	DNF00809	9	1	0	9
norank_d__Bacteria	Firmicutes	Clostridia	Oscillospirales	Oscillospiraceae	V9D2013_group	9	1	0	9
norank_d__Bacteria	Firmicutes	Clostridia	Lachnospirales	Lachnospiraceae	Eubacterium_xylanophilum_group	9	1	0	9
norank_d__Bacteria	Firmicutes	Clostridia	Lachnospirales	Lachnospiraceae	Lachnospiraceae_UCG-008	9	1	0	9
norank_d__Bacteria	Patescibacteria	Saccharimonadia	Saccharimonadales	norank_o__Saccharimonadales	norank_f__norank_o__Saccharimonadales	9	1	0	9
norank_d__Bacteria	Bacteroidota	Bacteroidia	Bacteroidales	Prevotellaceae	unclassified_f__Prevotellaceae	8	1	0	8
norank_d__Bacteria	Bacteroidota	Bacteroidia	Bacteroidales	Prevotellaceae	norank_f__Prevotellaceae	8	1	0	8
norank_d__Bacteria	Firmicutes	Bacilli	Erysipelotrichales	Erysipelatoclostridiaceae	UCG-004	8	1	0	8
norank_d__Bacteria	Firmicutes	Bacilli	Erysipelotrichales	Erysipelatoclostridiaceae	Sharpea	8	1	0	8
norank_d__Bacteria	Firmicutes	Clostridia	Oscillospirales	Oscillospiraceae	UCG-002	8	1	0	8
norank_d__Bacteria	Firmicutes	Negativicutes	Veillonellales-Selenomonadales	Selenomonadaceae	Selenomonas	8	1	0	8
norank_d__Bacteria	Firmicutes	Bacilli	Lactobacillales	Streptococcaceae	Streptococcus	8	1	0	8
norank_d__Bacteria	Firmicutes	Negativicutes	Veillonellales-Selenomonadales	Selenomonadaceae	norank_f__Selenomonadaceae	8	1	0	8
norank_d__Bacteria	Firmicutes	Clostridia	Lachnospirales	Lachnospiraceae	Marvinbryantia	8	1	0	8
norank_d__Bacteria	Firmicutes	Clostridia	Lachnospirales	Lachnospiraceae	Syntrophococcus	7	1	0	7
norank_d__Bacteria	Firmicutes	Clostridia	Lachnospirales	Lachnospiraceae	Ruminococcus_gauvreauii_group	7	1	0	7
norank_d__Bacteria	Bacteroidota	Bacteroidia	Bacteroidales	Prevotellaceae	Prevotellaceae_UCG-003	7	1	0	7
norank_d__Bacteria	Firmicutes	Bacilli	Erysipelotrichales	Erysipelatoclostridiaceae	Kandleria	7	1	0	7
norank_d__Bacteria	Bacteroidota	Bacteroidia	Bacteroidales	norank_o__Bacteroidales	norank_f__norank_o__Bacteroidales	7	1	0	7
norank_d__Bacteria	Firmicutes	Clostridia	Peptostreptococcales-Tissierellales	Anaerovoracaceae	unclassified_f__Anaerovoracaceae	7	1	0	7
norank_d__Bacteria	Firmicutes	Clostridia	Lachnospirales	Lachnospiraceae	Oribacterium	7	1	0	7
norank_d__Bacteria	Firmicutes	Clostridia	Lachnospirales	Lachnospiraceae	Roseburia	7	1	0	7
norank_d__Bacteria	Firmicutes	Clostridia	Oscillospirales	Ruminococcaceae	UCG-001	5	1	0	5
norank_d__Bacteria	Cyanobacteria	Vampirivibrionia	Gastranaerophilales	norank_o__Gastranaerophilales	norank_f__norank_o__Gastranaerophilales	5	1	0	5
norank_d__Bacteria	Firmicutes	Clostridia	Lachnospirales	Lachnospiraceae	Lachnospiraceae_AC2044_group	5	1	0	5
norank_d__Bacteria	Firmicutes	Bacilli	Acholeplasmatales	Acholeplasmataceae	Anaeroplasma	5	1	0	5
norank_d__Bacteria	Bacteroidota	Bacteroidia	Bacteroidales	Prevotellaceae	Alloprevotella	5	1	0	5
norank_d__Bacteria	Actinobacteriota	Actinobacteria	Bifidobacteriales	Bifidobacteriaceae	Pseudoscardovia	5	1	0	5
norank_d__Bacteria	Firmicutes	Clostridia	Oscillospirales	Oscillospiraceae	NK4A214_group	4	1	0	4
norank_d__Bacteria	Firmicutes	Clostridia	Lachnospirales	Lachnospiraceae	Eubacterium_ruminantium_group	4	1	0	4
norank_d__Bacteria	Bacteroidota	Bacteroidia	Bacteroidales	Prevotellaceae	Prevotellaceae_UCG-001	4	1	0	4
norank_d__Bacteria	Patescibacteria	Saccharimonadia	Saccharimonadales	Saccharimonadaceae	Candidatus_Saccharimonas	4	1	0	4
norank_d__Bacteria	Bacteroidota	Bacteroidia	Bacteroidales	Muribaculaceae	norank_f__Muribaculaceae	4	1	0	4
norank_d__Bacteria	Actinobacteriota	Coriobacteriia	Coriobacteriales	Atopobiaceae	Olsenella	4	1	0	4
norank_d__Bacteria	Firmicutes	Clostridia	Lachnospirales	Lachnospiraceae	norank_f__Lachnospiraceae	4	1	0	4
norank_d__Bacteria	Firmicutes	Bacilli	Erysipelotrichales	Erysipelotrichaceae	Erysipelotrichaceae_UCG-007	4	1	0	4
norank_d__Bacteria	Firmicutes	Bacilli	Erysipelotrichales	Erysipelotrichaceae	Solobacterium	4	1	0	4
norank_d__Bacteria	Firmicutes	Clostridia	Lachnospirales	Lachnospiraceae	Lachnospiraceae_NK4A136_group	4	1	0	4
norank_d__Bacteria	Firmicutes	Clostridia	Lachnospirales	Lachnospiraceae	Lachnospiraceae_XPB1014_group	4	1	0	4
norank_d__Bacteria	Firmicutes	Clostridia	Monoglobales	Monoglobaceae	Monoglobus	4	1	0	4
norank_d__Bacteria	Bacteroidota	Bacteroidia	Bacteroidales	Rikenellaceae	U29-B03	4	1	0	4
norank_d__Bacteria	Proteobacteria	Gammaproteobacteria	Aeromonadales	Succinivibrionaceae	Succinivibrio	4	1	0	4
norank_d__Bacteria	Actinobacteriota	Actinobacteria	Bifidobacteriales	Bifidobacteriaceae	Bifidobacterium	4	1	0	4
norank_d__Bacteria	Firmicutes	Clostridia	Clostridia_UCG-014	norank_o__Clostridia_UCG-014	norank_f__norank_o__Clostridia_UCG-014	3	1	0	3
norank_d__Bacteria	Firmicutes	Clostridia	Lachnospirales	Lachnospiraceae	unclassified_f__Lachnospiraceae	3	1	0	3
norank_d__Bacteria	Firmicutes	Clostridia	Oscillospirales	Eubacterium_coprostanoligenes_group	norank_f__Eubacterium_coprostanoligenes_group	3	1	0	3
norank_d__Bacteria	Firmicutes	Clostridia	Peptostreptococcales-Tissierellales	Anaerovoracaceae	Family_XIII_AD3011_group	3	1	0	3
norank_d__Bacteria	Firmicutes	Clostridia	Christensenellales	Christensenellaceae	Christensenellaceae_R-7_group	1	1	0	1
norank_d__Bacteria	Firmicutes	Negativicutes	Acidaminococcales	Acidaminococcaceae	Succiniclasticum	1	1	0	1

## Sheet: supplement table4
Table S4: The evaluation of network established by type2
Kingdom	Phylum	Class	Order	Family	Genus	igraph.degree	igraph.closeness	igraph.betweenness	igraph.cen.degree
norank_d__Bacteria	Firmicutes	Bacilli	Erysipelotrichales	Erysipelotrichaceae	Solobacterium	18	0.356522	281.276	18
norank_d__Bacteria	Firmicutes	Clostridia	Oscillospirales	Oscillospiraceae	UCG-002	18	0.359649	84.0902	18
norank_d__Bacteria	Firmicutes	Clostridia	Lachnospirales	Lachnospiraceae	Syntrophococcus	18	0.359649	84.0902	18
norank_d__Bacteria	Firmicutes	Clostridia	Oscillospirales	Ruminococcaceae	norank_f__Ruminococcaceae	17	0.348936	429.46	17
norank_d__Bacteria	Actinobacteriota	Coriobacteriia	Coriobacteriales	Atopobiaceae	Olsenella	17	0.353448	63.4773	17
norank_d__Bacteria	Firmicutes	Bacilli	Lactobacillales	Lactobacillaceae	Lactobacillus	16	0.341667	57.8219	16
norank_d__Bacteria	Firmicutes	Clostridia	Lachnospirales	Lachnospiraceae	Shuttleworthia	16	0.337449	39.947	16
norank_d__Bacteria	Proteobacteria	Gammaproteobacteria	Aeromonadales	Succinivibrionaceae	Succinivibrio	15	0.356522	63.4443	15
norank_d__Bacteria	Firmicutes	Bacilli	RF39	norank_o__RF39	norank_f__norank_o__RF39	15	0.336066	33.2546	15
norank_d__Bacteria	Firmicutes	Clostridia	Clostridia_UCG-014	norank_o__Clostridia_UCG-014	norank_f__norank_o__Clostridia_UCG-014	15	0.347458	23.889	15
norank_d__Bacteria	Firmicutes	Clostridia	Peptostreptococcales-Tissierellales	Anaerovoracaceae	Eubacterium_nodatum_group	14	0.371041	348.686	14
norank_d__Bacteria	Firmicutes	Clostridia	Oscillospirales	Ruminococcaceae	unclassified_f__Ruminococcaceae	14	0.334694	124.104	14
norank_d__Bacteria	Firmicutes	Clostridia	norank_c__Clostridia	Hungateiclostridiaceae	Saccharofermentans	13	0.366071	702.704	13
norank_d__Bacteria	Firmicutes	Clostridia	Peptostreptococcales-Tissierellales	Anaerovoracaceae	Mogibacterium	13	0.322835	326.513	13
norank_d__Bacteria	Firmicutes	Clostridia	Lachnospirales	Lachnospiraceae	Ruminococcus_gauvreauii_group	13	0.362832	221.291	13
norank_d__Bacteria	Proteobacteria	Gammaproteobacteria	Aeromonadales	Succinivibrionaceae	Succinivibrionaceae_UCG-002	12	0.322835	301.133	12
norank_d__Bacteria	Firmicutes	Clostridia	Lachnospirales	Lachnospiraceae	Tyzzerella	11	0.340249	237.196	11
norank_d__Bacteria	Firmicutes	Clostridia	Lachnospirales	Lachnospiraceae	Lachnospiraceae_NK3A20_group	11	0.337449	211.963	11
norank_d__Bacteria	Firmicutes	Clostridia	Lachnospirales	Lachnospiraceae	Eubacterium_hallii_group	11	0.326693	138.359	11
norank_d__Bacteria	Firmicutes	Clostridia	Lachnospirales	Lachnospiraceae	Acetitomaculum	11	0.354978	101.5	11
norank_d__Bacteria	Firmicutes	Bacilli	Erysipelotrichales	Erysipelotrichaceae	Erysipelotrichaceae_UCG-009	11	0.350427	76.2779	11
norank_d__Bacteria	Firmicutes	Bacilli	Lactobacillales	Streptococcaceae	Streptococcus	11	0.350427	76.2779	11
norank_d__Bacteria	Firmicutes	Clostridia	Lachnospirales	Lachnospiraceae	Lachnospira	11	0.336066	75.5978	11
norank_d__Bacteria	Firmicutes	Clostridia	Oscillospirales	Ruminococcaceae	CAG-352	11	0.303704	5.46118	11
norank_d__Bacteria	Firmicutes	Bacilli	Erysipelotrichales	Erysipelatoclostridiaceae	Asteroleplasma	10	0.366071	320.569	10
norank_d__Bacteria	Firmicutes	Bacilli	Erysipelotrichales	Erysipelatoclostridiaceae	UCG-004	10	0.350427	305.766	10
norank_d__Bacteria	Firmicutes	Clostridia	Eubacteriales	Eubacteriaceae	Pseudoramibacter	10	0.316602	155.592	10
norank_d__Bacteria	Firmicutes	Clostridia	Lachnospirales	Lachnospiraceae	unclassified_f__Lachnospiraceae	10	0.320312	45.523	10
norank_d__Bacteria	Bacteroidota	Bacteroidia	Bacteroidales	p-2534-18B5_gut_group	norank_f__p-2534-18B5_gut_group	9	0.356522	253.723	9
norank_d__Bacteria	Firmicutes	Clostridia	Lachnospirales	Lachnospiraceae	Butyrivibrio	9	0.314176	35.07	9
norank_d__Bacteria	Firmicutes	Clostridia	Oscillospirales	Oscillospiraceae	norank_f__Oscillospiraceae	8	0.292857	84.2199	8
norank_d__Bacteria		Clostridia	Lachnospirales	Lachnospiraceae	Oribacterium	8	0.297101	23.4685	8
norank_d__Bacteria	Bacteroidota	Bacteroidia	Bacteroidales	Rikenellaceae	Rikenellaceae_RC9_gut_group	7	0.30597	235.445	7
norank_d__Bacteria	Proteobacteria	Alphaproteobacteria	Rhodospirillales	norank_o__Rhodospirillales	norank_f__norank_o__Rhodospirillales	7	0.288732	0.929315	7
norank_d__Bacteria	Firmicutes	Clostridia	Clostridia_vadinBB60_group	norank_o__Clostridia_vadinBB60_group	norank_f__norank_o__Clostridia_vadinBB60_group	6	0.283737	226.747	6
norank_d__Bacteria	Firmicutes	Negativicutes	Veillonellales-Selenomonadales	Selenomonadaceae	norank_f__Selenomonadaceae	6	0.276094	137.016	6
norank_d__Bacteria	Bacteroidota	Bacteroidia	Bacteroidales	Bacteroidales_RF16_group	norank_f__Bacteroidales_RF16_group	6	0.273333	136.914	6
norank_d__Bacteria	Firmicutes	Clostridia	Oscillospirales	Oscillospiraceae	Papillibacter	6	0.286713	117.562	6
norank_d__Bacteria	Firmicutes	Clostridia	Lachnospirales	Lachnospiraceae	Howardella	6	0.260317	106.597	6
norank_d__Bacteria	Firmicutes	Clostridia	Oscillospirales	Ruminococcaceae	Eubacterium_siraeum_group	6	0.264516	106.504	6
norank_d__Bacteria	Firmicutes	Negativicutes	Veillonellales-Selenomonadales	Selenomonadaceae	Selenomonas	6	0.277966	0	6
norank_d__Bacteria	Bacteroidota	Bacteroidia	Bacteroidales	Rikenellaceae	SP3-e08	5	0.310606	276.152	5
norank_d__Bacteria	Firmicutes	Clostridia	Lachnospirales	Lachnospiraceae	Eubacterium_ruminantium_group	5	0.302583	232.859	5
norank_d__Bacteria	Firmicutes	Negativicutes	Acidaminococcales	Acidaminococcaceae	Succiniclasticum	5	0.277027	207.485	5
norank_d__Bacteria	Firmicutes	Clostridia	Lachnospirales	Lachnospiraceae	Eubacterium_cellulosolvens_group	5	0.279863	134.781	5
norank_d__Bacteria	Firmicutes	Bacilli	Erysipelotrichales	Erysipelatoclostridiaceae	Erysipelotrichaceae_UCG-002	5	0.300366	130.624	5
norank_d__Bacteria	Firmicutes	Clostridia	Christensenellales	Christensenellaceae	Christensenellaceae_R-7_group	5	0.251534	79.7778	5
norank_d__Bacteria	Synergistota	Synergistia	Synergistales	Synergistaceae	Pyramidobacter	5	0.251534	79.7778	5
norank_d__Bacteria	Bacteroidota	Bacteroidia	Bacteroidales	unclassified_o__Bacteroidales	unclassified_o__Bacteroidales	5	0.239766	39.8228	5
norank_d__Bacteria	Firmicutes	Clostridia	Oscillospirales	Ruminococcaceae	UCG-001	4	0.253086	239	4
norank_d__Bacteria	Firmicutes	Clostridia	Oscillospirales	Ruminococcaceae	Ruminococcus	4	0.29927	161.019	4
norank_d__Bacteria	Firmicutes	Clostridia	Monoglobales	Monoglobaceae	Monoglobus	4	0.25625	73.5642	4
norank_d__Bacteria	Firmicutes	Clostridia	Lachnospirales	Lachnospiraceae	Pseudobutyrivibrio	4	0.281787	57.1969	4
norank_d__Bacteria	Actinobacteriota	Actinobacteria	Corynebacteriales	Nocardiaceae	Rhodococcus	4	0.271523	33.8165	4
norank_d__Bacteria	Firmicutes	Clostridia	Oscillospirales	Oscillospiraceae	Colidextribacter	4	0.25625	33.8063	4
norank_d__Bacteria	Firmicutes	Clostridia	Oscillospirales	UCG-010	norank_f__UCG-010	4	0.234286	8.88571	4
norank_d__Bacteria	Bacteroidota	Bacteroidia	Bacteroidales	Prevotellaceae	Prevotellaceae_YAB2003_group	3	0.288732	178.602	3
norank_d__Bacteria	Bacteroidota	Bacteroidia	Bacteroidales	F082	norank_f__F082	3	0.235632	81	3
norank_d__Bacteria	Firmicutes	Clostridia	Oscillospirales	Oscillospiraceae	NK4A214_group	3	0.20297	81	3
norank_d__Bacteria	Bacteroidota	Bacteroidia	Bacteroidales	Prevotellaceae	Prevotellaceae_UCG-001	3	0.296029	81	3
norank_d__Bacteria	Proteobacteria	Gammaproteobacteria	Aeromonadales	Succinivibrionaceae	Succinivibrionaceae_UCG-001	3	0.25625	81	3
norank_d__Bacteria	Firmicutes	Negativicutes	Veillonellales-Selenomonadales	Veillonellaceae	Dialister	3	0.219251	81	3
norank_d__Bacteria	Bacteroidota	Bacteroidia	Bacteroidales	Prevotellaceae	Prevotellaceae_Ga6A1_group	3	0.253086	69.0627	3
norank_d__Bacteria	Bacteroidota	Bacteroidia	Bacteroidales	Prevotellaceae	Prevotella	3	0.254658	26.918	3
norank_d__Bacteria	Elusimicrobiota	Elusimicrobia	Elusimicrobiales	Elusimicrobiaceae	Elusimicrobium	3	0.263666	22.1182	3
norank_d__Bacteria	Firmicutes	Bacilli	Acholeplasmatales	Acholeplasmataceae	Anaeroplasma	3	0.280822	14.7856	3
norank_d__Bacteria	Bacteroidota	Bacteroidia	Bacteroidales	Prevotellaceae	norank_f__Prevotellaceae	3	0.233618	7.48426	3
norank_d__Bacteria	Cyanobacteria	Vampirivibrionia	Gastranaerophilales	norank_o__Gastranaerophilales	norank_f__norank_o__Gastranaerophilales	2	0.203474	81	2
norank_d__Bacteria	Firmicutes	Negativicutes	Veillonellales-Selenomonadales	Selenomonadaceae	Schwartzia	2	0.224044	0	2
norank_d__Bacteria	Acidobacteriota	Vicinamibacteria	Vicinamibacterales	norank_o__Vicinamibacterales	norank_f__norank_o__Vicinamibacterales	2	0.224658	0	2
norank_d__Bacteria	Verrucomicrobiota	Verrucomicrobiae	Chthoniobacterales	Chthoniobacteraceae	Candidatus_Udaeobacter	2	1	0	2
norank_d__Bacteria	Firmicutes	Clostridia	Peptostreptococcales-Tissierellales	Anaerovoracaceae	Family_XIII_AD3011_group	2	0.288732	0	2
norank_d__Bacteria	Firmicutes	Clostridia	Oscillospirales	Oscillospiraceae	V9D2013_group	2	0.218085	0	2
norank_d__Bacteria	Proteobacteria	Alphaproteobacteria	Rhizobiales	Xanthobacteraceae	norank_f__Xanthobacteraceae	2	1	0	2
norank_d__Bacteria	Chloroflexi	KD4-96	norank_c__KD4-96	norank_o__norank_c__KD4-96	norank_f__norank_o__norank_c__KD4-96	2	1	0	2
norank_d__Bacteria	Firmicutes	Clostridia	Peptostreptococcales-Tissierellales	Anaerovoracaceae	unclassified_f__Anaerovoracaceae	2	0.271523	0	2
norank_d__Bacteria	Firmicutes	Negativicutes	Veillonellales-Selenomonadales	Selenomonadaceae	unclassified_f__Selenomonadaceae	2	0.210256	0	2
norank_d__Bacteria	Firmicutes	Clostridia	Oscillospirales	Oscillospiraceae	UCG-005	1	0.202469	0	1
norank_d__Bacteria	Bacteroidota	Bacteroidia	Bacteroidales	Prevotellaceae	Prevotellaceae_UCG-003	1	0.22905	0	1
norank_d__Bacteria	Firmicutes	Clostridia	Oscillospirales	Eubacterium_coprostanoligenes_group	norank_f__Eubacterium_coprostanoligenes_group	1	0.246988	0	1
norank_d__Bacteria	Firmicutes	Clostridia	unclassified_c__Clostridia	unclassified_c__Clostridia	unclassified_c__Clostridia	1	0.169072	0	1
norank_d__Bacteria	Actinobacteriota	Thermoleophilia	Gaiellales	norank_o__Gaiellales	norank_f__norank_o__Gaiellales	1	1	0	1
norank_d__Bacteria	Patescibacteria	Gracilibacteria	Absconditabacteriales_SR1	norank_o__Absconditabacteriales_SR1	norank_f__norank_o__Absconditabacteriales_SR1	1	0.191142	0	1
norank_d__Bacteria	Bacteroidota	Bacteroidia	Bacteroidales	Prevotellaceae	Alloprevotella	1	0.204489	0	1
norank_d__Bacteria	Actinobacteriota	Thermoleophilia	Gaiellales	Gaiellaceae	Gaiella	1	1	0	1
norank_d__Bacteria	Firmicutes	Clostridia	Lachnospirales	Lachnospiraceae	norank_f__Lachnospiraceae	1	0.169421	0	1
norank_d__Bacteria	Firmicutes	Clostridia	Lachnospirales	Lachnospiraceae	Lachnospiraceae_ND3007_group	1	0.207071	0	1
norank_d__Bacteria	Actinobacteriota	MB-A2-108	norank_c__MB-A2-108	norank_o__norank_c__MB-A2-108	norank_f__norank_o__norank_c__MB-A2-108	1	1	0	1
norank_d__Bacteria	Actinobacteriota	Thermoleophilia	Solirubrobacterales	67-14	norank_f__67-14	1	1	0	1
norank_d__Bacteria	Firmicutes	Bacilli	Erysipelotrichales	Erysipelotrichaceae	Erysipelotrichaceae_UCG-007	1	0.18022	0	1

## Sheet: supplement table5
Table S5: The differential rumen metabolites between type1 and type2
Metabolite	Metab ID	Formula	KEGG Pathway Description	VIP_pred_OPLS-DA	VIP_PLS-DA	FC(type2/type1)	P_value	FDR	Rb_1	Rb_2	Rb_3	Rb_4	Rb_5	Rb_6	Rc_1	Rc_2	Rc_3	Rc_4	Rc_5	Rc_6	Fragmentation Score	Theoretical Fragmentation Score	Score	KEGG Pathway ID	Retention time	cas_id	KEGG Pathway Description	adducts	HMDB Subclass	ID	KEGG Pathway Second Category	KEGG Pathway First Category	KEGG Compound First Category	Library ID	subclass	mode	formula	M/Z	KEGG Compound Second Category	HMDB Superclass	KEGG Compound ID
3,3-Dimethylglutaric acid	metab_10133	C7H12O4		1.6327	1.66766	1.04993	0.01788	0.9426	5.3843	5.5315	5.3168	5.5301	4.9962	5.619	5.3501	5.6411	5.2388	5.5583	5.2912	5.6065	79.3	-		-	2.87455	4839-46-7	-	M-H2O-H, M-H	Fatty Acyls	neg_848	-	-	-	HMDB0002441	Fatty acids and conjugates	neg	C7H12O4	159.065	-	Lipids and lipid-like molecules	-
N-acetylaspartate	metab_11470	C6H9NO5		1.7159	1.6246	0.935845	0.03902	0.9426	4.9398	4.7038	5.1661	4.7184	5.1042	4.4878	4.6774	4.3568	4.7584	4.5336	4.4312	4.5214	86.3	-		map01100;map00250	0.727083	-	Metabolic pathways;Alanine, aspartate and glutamate metabolism	M-H2O-H, M-H	-	neg_2185	Global and overview maps;Amino acid metabolism	Metabolism;Metabolism	-	-	-	neg	C6H9NO5	174.04	-	-	C01042
L-Tyrosine	metab_11951	C9H11NO3		1.33537	1.28012	1.03782	0.0193	0.9426	4.6668	4.9798	4.7251	4.7667	4.4676	4.7003	4.7607	4.8818	4.8263	4.9037	4.756	4.8207	81.7	-		map01110;map00231;map00350;map00730;map00965;map00966;map05012;map00940;map04728;map05034;map01063;map05031;map01060;map01100;map01210;map00130;map01230;map00680;map00360;map00261;map00400;map00401;map00460;map05030;map04974;map00950;map00970;map01055;map01130;map05230;map01059;map04916;map04917	0.9834	60-18-4	Biosynthesis of secondary metabolites;Puromycin biosynthesis;Tyrosine metabolism;Thiamine metabolism;Betalain biosynthesis;Glucosinolate biosynthesis;Parkinson's disease;Phenylpropanoid biosynthesis;Dopaminergic synapse;Alcoholism;Biosynthesis of alkaloids derived from shikimate pathway;Amphetamine addiction;Biosynthesis of plant secondary metabolites;Metabolic pathways;2-Oxocarboxylic acid metab…	M-H	Carboxylic acids and derivatives	neg_2692	Global and overview maps;Biosynthesis of other secondary metabolites;Amino acid metabolism;Metabolism of cofactors and vitamins;Biosynthesis of other secondary metabolites;Biosynthesis of other secondary metabolites;Neurodegenerative diseases;Biosynthesis of other secondary metabolites;Nervous system;Substance dependence;Chemical structure transformation maps;Substance dependence;Chemical structu…	Metabolism;Metabolism;Metabolism;Metabolism;Metabolism;Metabolism;Human Diseases;Metabolism;Organismal Systems;Human Diseases;Metabolism;Human Diseases;Metabolism;Metabolism;Metabolism;Metabolism;Metabolism;Metabolism;Metabolism;Metabolism;Metabolism;Metabolism;Metabolism;Human Diseases;Organismal Systems;Metabolism;Genetic Information Processing;Metabolism;Metabolism;Human Diseases;Metabolism;Or…	Peptides	HMDB0000158	Amino acids, peptides, and analogues	neg	C9H11NO3	180.066	Amino acids	Organic acids and derivatives	C00082
(2R,2'R)-3,3'-disulfanediylbis(2-acetamidopropanoic acid)	metab_12245	C10H16N2O6S2		1.81383	2.03203	0.914526	0.02842	0.9426	4.3072	3.8431	4.2412	4.0655	3.8874	3.6151	3.9613	3.7926	3.4566	4.1433	4.2255	3.5926	51.4	-		-	1.47297	-	-	M-H	-	neg_2997	-	-	-	-	-	neg	C10H16N2O6S2	323.038	-	-	-
(5alpha,8beta,9beta)-5,9-Epoxy-3,6-megastigmadien-8-ol	metab_15230	C13H20O2		1.50334	1.20922	0.966536	0.04961	0.9426	5.4396	5.0975	5.2345	5.3809	5.5089	5.2233	5.2968	5.0596	5.0162	5.1553	5.2127	5.1277	-	54		-	7.92352	69927-26-0	-	2M-H	Benzopyrans	neg_6024	-	-	-	HMDB0034672	Not Available	neg	C13H20O2	415.281	-	Organoheterocyclic compounds	-
Dumetorine	metab_19255	C13H21NO2		1.30621	0.993882	1.03779	0.0373	0.9426	3.0546	3.2032	3.11	3.1464	3.0732	3.1044	3.1099	3.2238	3.2619	3.3611	3.1476	3.2944	-	62.5		-	4.53175	96552-67-9	-	M+FA-H	Pyrans	neg_10069	-	-	-	HMDB0030268	Pyranones and derivatives	neg	C13H21NO2	268.156	-	Organoheterocyclic compounds	-
7-hydroxy-6-(4-hydroxy-3-methylbut-2-en-1-yl)-8-methoxy-2H-chromen-2-one	metab_19286	C15H16O5		1.61519	1.28072	1.05469	0.04364	0.9426	3.5768	3.6784	3.6793	3.702	3.3933	3.6554	3.7017	3.9272	3.8898	3.9914	3.7602	3.8441	-	74.1		-	4.4861	-	-	M-H	Coumarins and derivatives	neg_10100	-	-	-	HMDB0128648	Hydroxycoumarins	neg	C15H16O5	275.093	-	Phenylpropanoids and polyketides	-
Glutaminylhydroxyproline	metab_19747	C10H17N3O5		2.55258	2.12028	0.852805	0.03843	0.9426	3.5737	3.1879	3.6195	3.2564	3.3236	3.2755	3.1778	3.0074	2.666	2.0858	3.3162	2.9373	-	55.2		-	3.85527	-	-	M+Cl	Carboxylic acids and derivatives	neg_10562	-	-	-	HMDB0028798	Amino acids, peptides, and analogues	neg	C10H17N3O5	294.084	-	Organic acids and derivatives	-
3beta-3-Hydroxy-18-lupen-21-one	metab_2391	C30H48O2		2.00699	1.9148	0.935873	0.005578	0.878	4.599	4.3903	4.5938	4.4327	5.0232	4.5754	4.571	4.326	4.3231	4.3301	4.6824	4.424	-	54.1		-	8.04892	29367-66-6	-	M+H-H2O, M+H	Prenol lipids	pos_2419	-	-	-	HMDB0035355	Triterpenoids	pos	C30H48O2	423.361	-	Lipids and lipid-like molecules	-
Hypoglycin B	metab_3009	C12H18N2O5		1.10684	0.971112	0.980787	0.02271	0.878	4.2537	4.202	4.3212	4.2337	4.2431	4.1662	4.253	4.1259	4.2321	4.0988	4.2543	4.1785	-	52.3		-	1.53873	502-37-4	-	M+H-2H2O	Carboxylic acids and derivatives	pos_3062	-	-	-	HMDB0029428	Amino acids, peptides, and analogues	pos	C12H18N2O5	235.107	-	Organic acids and derivatives	C08280
Monoolein	metab_4365	C21H40O4		1.84192	1.90286	0.898681	0.04304	0.878	3.9179	3.6526	3.715	3.562	4.1152	3.8548	3.1056	3.2465	3.2877	3.2135	3.411	3.3274	57.1	-		-	7.84903	-	-	M+H-H2O	-	pos_4439	-	-	-	-	-	pos	C21H40O4	339.288	-	-	-
(+)-16-Gammaceren-3beta-ol	metab_5046	C30H50O		3.3558	3.57394	0.634439	0.03675	0.878	3.5701	1.7619	3.3597	3.531	4.7495	1.3604	2.1188	1.8194	2.617	3.6315	2.6758	1.3791	82.5	-		-	10.0981	-	-	M+H	-	pos_5171	-	-	-	LMPR0106220003	-	pos	C30H50O	427.392	-	-	-
2,3-dinor-PGE1	metab_5698	C18H30O5		1.20386	0.90788	1.02005	0.04858	0.878	4.4262	4.4643	4.4495	4.5016	4.3648	4.5029	4.4422	4.5865	4.5097	4.6285	4.5156	4.5866	59.8	-		-	5.58273	-	-	M+H	-	pos_5840	-	-	-	LMFA03010169	-	pos	C18H30O5	327.215	-	-	-
Serratanidine	metab_6255	C16H25NO4		2.08801	2.1441	1.14571	0.0488	0.878	3.3399	3.4017	3.3134	3.2981	3.2901	3.7309	4.3201	3.8819	4.4585	4.0623	3.7004	4.1135	60.4	-		-	3.86272	-	-	M+H	-	pos_6403	-	-	-	-	-	pos	C16H25NO4	296.184	-	-	C09899
Avenic acid A	metab_6810	C12H22N2O8		1.81902	1.63855	1.06469	0.01934	0.878	3.7183	3.8801	3.7726	3.747	3.5447	3.9777	3.6913	3.9342	4.056	4.0577	3.5567	3.7265	51.4	-		-	2.98978	76224-57-2	-	M+H	Carboxylic acids and derivatives	pos_6959	-	-	-	HMDB0030416	Amino acids, peptides, and analogues	pos	C12H22N2O8	323.146	-	Organic acids and derivatives	-

## Sheet: supplemental table6
Table S6: The enriched kegg pathways of differential rumen metabolites between type1 and type2
Num	Pathway Description	Pathway_ID	Database	Ratio_in_study	Ratio_in_pop	Pvalue_uncorrected	Pvalue_corrected
1	Ubiquinone and other terpenoid-quinone biosynthesis	map00130	KEGG PATHWAY	1/2	5/222	0.0446	0.0781
1	Phenylalanine, tyrosine and tryptophan biosynthesis	map00400	KEGG PATHWAY	1/2	5/222	0.0446	0.0781
1	Alcoholism	map05034	KEGG PATHWAY	1/2	5/222	0.0446	0.0781
1	Glucosinolate biosynthesis	map00966	KEGG PATHWAY	1/2	6/222	0.0534	0.0788
1	Monobactam biosynthesis	map00261	KEGG PATHWAY	1/2	4/222	0.0358	0.0835
1	Alanine, aspartate and glutamate metabolism	map00250	KEGG PATHWAY	1/2	4/222	0.0358	0.0835
1	Cocaine addiction	map05030	KEGG PATHWAY	1/2	4/222	0.0358	0.0835
1	Amphetamine addiction	map05031	KEGG PATHWAY	1/2	4/222	0.0358	0.0835
1	Methane metabolism	map00680	KEGG PATHWAY	1/2	3/222	0.0269	0.0942
1	Betalain biosynthesis	map00965	KEGG PATHWAY	1/2	3/222	0.0269	0.0942
1	Parkinson disease	map05012	KEGG PATHWAY	1/2	3/222	0.0269	0.0942
1	Dopaminergic synapse	map04728	KEGG PATHWAY	1/2	3/222	0.0269	0.0942
1	Phenylalanine metabolism	map00360	KEGG PATHWAY	1/2	8/222	0.0709	0.0993
1	Tyrosine metabolism	map00350	KEGG PATHWAY	1/2	8/222	0.0709	0.0993
1	Cyanoamino acid metabolism	map00460	KEGG PATHWAY	1/2	9/222	0.0796	0.1013
1	Biosynthesis of alkaloids derived from shikimate pathway	map01063	KEGG PATHWAY	1/2	9/222	0.0796	0.1013
1	Phenylpropanoid biosynthesis	map00940	KEGG PATHWAY	1/2	10/222	0.0883	0.103
1	Aminoacyl-tRNA biosynthesis	map00970	KEGG PATHWAY	1/2	10/222	0.0883	0.103
1	Central carbon metabolism in cancer	map05230	KEGG PATHWAY	1/2	12/222	0.1054	0.1135
1	Novobiocin biosynthesis	map00401	KEGG PATHWAY	1/2	2/222	0.018	0.1258
1	Isoquinoline alkaloid biosynthesis	map00950	KEGG PATHWAY	1/2	2/222	0.018	0.1258
1	Thiamine metabolism	map00730	KEGG PATHWAY	1/2	2/222	0.018	0.1258
1	Melanogenesis	map04916	KEGG PATHWAY	1/2	2/222	0.018	0.1258
1	Protein digestion and absorption	map04974	KEGG PATHWAY	1/2	16/222	0.1393	0.1444
1	Biosynthesis of plant secondary metabolites	map01060	KEGG PATHWAY	1/2	19/222	0.1642	0.1642
1	Prolactin signaling pathway	map04917	KEGG PATHWAY	1/2	1/222	0.009	0.2523
1	Biosynthesis of vancomycin group antibiotics	map01055	KEGG PATHWAY	1/2	1/222	0.009	0.2523
1	Biosynthesis of enediyne antibiotics	map01059	KEGG PATHWAY	1/2	1/222	0.009	0.2523

## Sheet: supplemental table7
Table S7: The differential serum metabolites between type1 and type2
Metabolite	Metab ID	Formula	KEGG Pathway Description	VIP_pred_OPLS-DA	VIP_PLS-DA	FC(type2/type1)	P_value	FDR	Bb_1	Bb_2	Bb_3	Bb_4	Bb_5	Bb_6	Bc_1	Bc_2	Bc_3	Bc_4	Bc_5	Bc_6	Fragmentation Score	Theoretical Fragmentation Score	Score	KEGG Pathway ID	Retention time	cas_id	KEGG Pathway Description	adducts	HMDB Subclass	ID	KEGG Pathway Second Category	KEGG Pathway First Category	KEGG Compound First Category	Library ID	subclass	mode	formula	M/Z	KEGG Compound Second Category	HMDB Superclass	KEGG Compound ID
L-Tryptophan	metab_5414	C11H12N2O2		1.32252	1.25877	1.02582	0.04802	0.7785	4.5111	4.7928	4.7104	4.7819	4.7412	4.7505	4.7861	4.853	4.7874	4.7463	4.7827	4.9546	89.3	-		map01100;map04978;map05143;map00260;map01210;map04974;map00380;map01230;map00970;map04726;map00400;map05230	1.73892	73-22-3	Metabolic pathways;Mineral absorption;African trypanosomiasis;Glycine, serine and threonine metabolism;2-Oxocarboxylic acid metabolism;Protein digestion and absorption;Tryptophan metabolism;Biosynthesis of amino acids;Aminoacyl-tRNA biosynthesis;Serotonergic synapse;Phenylalanine, tyrosine and tryptophan biosynthesis;Central carbon metabolism in cancer	M-H, 2M-H, M+K-2H, M+Na-2H	Indoles and derivatives	neg_4	Global and overview maps;Digestive system;Infectious diseases: Parasitic;Amino acid metabolism;Global and overview maps;Digestive system;Amino acid metabolism;Global and overview maps;Translation;Nervous system;Amino acid metabolism;Cancers: Overview	Metabolism;Organismal Systems;Human Diseases;Metabolism;Metabolism;Organismal Systems;Metabolism;Metabolism;Genetic Information Processing;Organismal Systems;Metabolism;Human Diseases	Peptides	HMDB0000929	Indolyl carboxylic acids and derivatives	neg	C11H12N2O2	203.082	Amino acids	Organoheterocyclic compounds	C00078
Deoxycholic acid	metab_5415	C24H40O4		3.18343	2.80187	0.914454	0.01473	0.7785	5.9691	5.4185	5.5626	5.2608	6.0351	5.2058	5.8312	5.2706	5.0438	5.2022	5.4853	4.9255	88.8	-		map04976	7.50668	83-44-3	Bile secretion	M-H, 2M-H, M+Cl, M+FA-H	Steroids and steroid derivatives	neg_5	Digestive system	Organismal Systems	Steroids	LMST04010040;HMDB0000626	Bile acids, alcohols and derivatives	neg	C24H40O4	391.286	24-Carbon atoms	Lipids and lipid-like molecules	C04483
Tetradecanedioic acid	metab_5504	C14H26O4		1.56939	1.48831	0.968907	0.02966	0.7785	4.9792	4.8156	4.9114	4.8475	5.1446	4.9424	4.9247	4.7547	4.9158	4.6846	4.9038	4.7534	75.9	-		-	6.31832	821-38-5	-	M-H, M+Na-2H, M-H2O-H	Fatty Acyls	neg_94	-	-	-	LMFA01170018;HMDB0000872	Fatty acids and conjugates	neg	C14H26O4	257.176	-	Lipids and lipid-like molecules	C11002
3,3-Dimethylglutaric acid	metab_5848	C7H12O4		2.56732	2.15336	1.09735	0.02363	0.7785	3.076	3.5794	3.0605	3.5574	3.3112	3.5993	3.1684	3.5325	3.2325	3.1703	3.0824	3.6657	49.2	-		-	2.89645	4839-46-7	-	M-H2O-H, M-H	Fatty Acyls	neg_439	-	-	-	HMDB0002441	Fatty acids and conjugates	neg	C7H12O4	159.065	-	Lipids and lipid-like molecules	-
3-Hydroxytetradecanedioic acid	metab_5999	C14H26O5		1.36937	1.30651	0.966778	0.04711	0.7785	3.7878	3.799	3.7449	3.8283	3.9995	3.6509	3.8037	3.7707	3.799	3.7029	4.0016	3.6811	-	64.2		-	5.10575	73179-89-2	-	M-H, M+Na-2H	Fatty Acyls	neg_590	-	-	-	HMDB0000394	Fatty acids and conjugates	neg	C14H26O5	273.171	-	Lipids and lipid-like molecules	-
LysoPC(15:0)	metab_6146	C23H48NO7P		1.15879	1.04879	1.0108	0.002942	0.7785	5.8084	5.8813	5.8597	5.9036	5.8171	5.8662	5.8897	5.9299	5.9152	5.85	5.8406	5.9175	-	90.8		map00564;map05231	7.85147	-	Glycerophospholipid metabolism;Choline metabolism in cancer	M+FA-H, 2M+FA-H	Glycerophospholipids	neg_737	Lipid metabolism;Cancers: Overview	Metabolism;Human Diseases	Lipids	HMDB0010381	Glycerophosphocholines	neg	C23H48NO7P	526.315	Phospholipids	Lipids and lipid-like molecules	C04230
LysoPC(22:4(7Z,10Z,13Z,16Z))	metab_6178	C30H54NO7P		1.96849	1.7432	1.03605	0.03707	0.7785	5.5615	5.8393	5.6228	5.8067	5.519	5.7923	5.5244	5.7703	5.6534	5.5811	5.2685	5.5643	-	93.3		map00564;map05231	8.3529	-	Glycerophospholipid metabolism;Choline metabolism in cancer	M+Cl, M+FA-H	Glycerophospholipids	neg_769	Lipid metabolism;Cancers: Overview	Metabolism;Human Diseases	Lipids	HMDB0010401	Glycerophosphocholines	neg	C30H54NO7P	616.362	Phospholipids	Lipids and lipid-like molecules	C04230
1,2-dihydroxyheptadec-16-en-4-yl acetate	metab_6186	C19H36O4		1.62806	1.64487	0.956389	0.04554	0.7785	4.4968	4.4436	4.5819	4.6879	4.7772	4.3791	4.4282	4.2263	4.3579	4.336	4.4872	4.2276	48.1	-		-	8.48958	59499-18-2	-	M-H, M+Na-2H	Fatty Acyls	neg_777	-	-	-	LMFA05000642;HMDB0031045	Fatty alcohols	neg	C19H36O4	327.254	-	Lipids and lipid-like molecules	-
L-a-Lysophosphatidylserine	metab_6277	C24H48NO9P		2.50425	2.35086	0.908589	0.0241	0.7785	4.175	4.1685	4.1308	3.8281	4.2894	3.8177	3.7692	3.3767	3.4062	3.9776	4.0762	3.9501	94.5	-		-	9.68172	-	-	M-H, M+Na-2H	-	neg_868	-	-	-	-	-	neg	C24H48NO9P	524.3	-	-	-
Gamma-Glutamylvaline	metab_6898	C10H18N2O5		1.33212	1.32375	1.02797	0.009094	0.7785	3.718	3.9357	3.7964	3.9226	3.8837	3.951	3.8827	3.9787	3.8981	3.9542	3.9067	3.94	-	65.9		-	1.37815	2746-34-1	-	M-H	Carboxylic acids and derivatives	neg_1492	-	-	-	HMDB0011172	Amino acids, peptides, and analogues	neg	C10H18N2O5	245.114	-	Organic acids and derivatives	-
PC(20:4(5Z,8Z,11Z,14Z)/P-16:0)	metab_9139	C44H80NO7P		2.24699	1.95162	1.04513	0.003327	0.7785	4.8128	5.1217	4.8981	4.9758	4.8	5.0363	4.8774	5.202	5.0867	4.9541	4.8076	5.1262	-	77.2		-	10.6734	-	-	M+FA-H	Glycerophospholipids	neg_3736	-	-	-	HMDB0008455	Glycerophosphocholines	neg	C44H80NO7P	810.565	-	Lipids and lipid-like molecules	-
PE(22:4(7Z,10Z,13Z,16Z)/P-18:0)	metab_9162	C45H82NO7P		1.74137	1.67115	1.03986	0.0178	0.7785	4.6541	4.7186	4.7778	4.8065	4.4887	4.782	4.7088	4.8529	4.8239	5.0226	4.6442	4.8903	-	84		-	10.8823	-	-	M+FA-H	Glycerophospholipids	neg_3759	-	-	-	HMDB0009610	Glycerophosphoethanolamines	neg	C45H82NO7P	824.582	-	Lipids and lipid-like molecules	-
PC(20:3(5Z,8Z,11Z)/P-16:0)	metab_9842	C44H82NO7P		1.76563	1.65044	1.0291	0.002509	0.7785	5.3147	5.453	5.3429	5.3694	5.21	5.3773	5.3746	5.5322	5.4885	5.4735	5.305	5.5058	-	84.2		-	11.0452	-	-	M+FA-H	Glycerophospholipids	neg_4446	-	-	-	HMDB0008390	Glycerophosphocholines	neg	C44H82NO7P	812.581	-	Lipids and lipid-like molecules	-
PE-NMe2(16:0/22:4(7Z,10Z,13Z,16Z))	metab_9863	C45H82NO8P		1.22733	1.20746	1.02078	0.0451	0.7785	5.0175	5.139	5.1388	5.1135	4.932	5.0516	5.1101	5.227	5.1942	5.2215	5.121	5.1967	-	74.3		-	10.8591	-	-	M+FA-H	Glycerophospholipids	neg_4467	-	-	-	HMDB0113956	Glycerophosphoethanolamines	neg	C45H82NO8P	840.576	-	Lipids and lipid-like molecules	-
PC(22:5(4Z,7Z,10Z,13Z,16Z)/P-16:0)	metab_9867	C46H82NO7P		1.45409	1.32385	1.02469	0.02269	0.7785	4.8307	4.9202	4.8815	4.9449	4.704	4.9247	4.8327	4.9899	4.8672	5.0474	4.8615	4.9801	-	81		-	10.8359	-	-	M+FA-H	Glycerophospholipids	neg_4471	-	-	-	HMDB0008685	Glycerophosphocholines	neg	C46H82NO7P	836.581	-	Lipids and lipid-like molecules	-
PE(P-18:0/18:2(9Z,12Z))	metab_9885	C41H78NO7P		1.46256	1.36623	1.0217	0.02253	0.7785	5.6873	5.8526	5.814	5.7881	5.604	5.7326	5.7645	5.9088	5.9125	5.8661	5.751	5.8795	-	90.2		-	10.7199	-	-	M+FA-H	Glycerophospholipids	neg_4489	-	-	-	HMDB0011376;LMGP02030046	Glycerophosphoethanolamines	neg	C41H78NO7P	772.55	-	Lipids and lipid-like molecules	-
PC(18:3(6Z,9Z,12Z)/P-16:0)	metab_9903	C42H78NO7P		1.19234	1.09195	1.01537	0.04757	0.7785	5.6143	5.6189	5.6652	5.6405	5.5258	5.6516	5.644	5.671	5.7374	5.6672	5.5699	5.8127	-	84.3		map01100;map00564;map00590;map00591;map00592;map05231;map04723	10.6268	-	Metabolic pathways;Glycerophospholipid metabolism;Arachidonic acid metabolism;Linoleic acid metabolism;alpha-Linolenic acid metabolism;Choline metabolism in cancer;Retrograde endocannabinoid signaling	M+FA-H	Glycerophospholipids	neg_4507	Global and overview maps;Lipid metabolism;Lipid metabolism;Lipid metabolism;Lipid metabolism;Cancers: Overview;Nervous system	Metabolism;Metabolism;Metabolism;Metabolism;Metabolism;Human Diseases;Organismal Systems	Lipids	HMDB0008192	Glycerophosphocholines	neg	C42H78NO7P	784.55	Phospholipids	Lipids and lipid-like molecules	C00157
PS(18:1(9Z)/0:0)	metab_10326	C24H46NO9P		2.0932	2.10259	0.936607	0.01059	0.7785	4.2814	4.3521	4.4383	4.0366	4.3667	4.184	4.0468	3.946	3.8147	3.9827	4.2669	4.1391	89.2	-		-	8.96895	-	-	M-H	-	neg_4930	-	-	-	LMGP03050001	-	neg	C24H46NO9P	522.284	-	-	-
Ganoderiol H	metab_10586	C30H50O5		1.23649	1.0748	1.01977	0.04746	0.7785	4.4073	4.6073	4.4627	4.5001	4.351	4.3792	4.445	4.5319	4.5103	4.4354	4.3814	4.496	-	67.4		-	8.03362	114612-72-5	-	M+K-2H	Prenol lipids	neg_5191	-	-	-	HMDB0037783	Triterpenoids	neg	C30H50O5	527.311	-	Lipids and lipid-like molecules	-
Linoelaidyl carnitine	metab_10605	C25H45NO4		3.79493	3.14392	1.20476	0.01436	0.7785	3.0763	4.0686	2.9238	3.7246	3.159	3.9052	2.9318	4.0216	3.6982	3.168	2.9538	3.6643	-	77.6		-	7.98738	-	-	M+K-2H	Fatty Acyls	neg_5210	-	-	-	LMFA07070078;HMDB0006461	Fatty acid esters	neg	C25H45NO4	460.284	-	Lipids and lipid-like molecules	-
LysoPC(14:0/0:0)	metab_10647	C22H46NO7P		1.16749	1.07417	1.0145	0.005512	0.7785	4.6756	4.7535	4.7285	4.7498	4.6805	4.7265	4.7658	4.7961	4.7886	4.6981	4.6746	4.7897	-	71.3		-	7.85147	20559-16-4	-	M-H	Glycerophospholipids	neg_5252	-	-	-	HMDB0010379	Glycerophosphocholines	neg	C22H46NO7P	466.294	-	Lipids and lipid-like molecules	-
(Z)-7-Hexadecen-1,16-olide	metab_10688	C16H28O2		2.12062	2.12628	0.8946	0.0418	0.7785	2.9697	2.9308	2.8963	3.0869	3.4945	2.7566	2.8711	2.6574	2.5763	2.5941	2.9337	2.5271	-	44.9		-	7.69105	123-69-3	-	M+FA-H	Macrolides and analogues	neg_5293	-	-	-	HMDB0031086	Not Available	neg	C16H28O2	297.207	-	Phenylpropanoids and polyketides	-
Ixabepilone	metab_10737	C27H42N2O5S		2.87559	2.52481	0.903188	0.01943	0.7785	4.4121	3.9926	4.1021	3.8317	4.4018	3.7697	4.3024	3.8724	3.5824	3.7945	4.0254	3.4505	-	65.3		-	7.50668	219989-84-1	-	M+Na-2H	Macrolides and analogues	neg_5342	-	-	-	HMDB0015593	Epothilones and analogues	neg	C27H42N2O5S	527.26	-	Phenylpropanoids and polyketides	-
Glycohyodeoxycholic Acid	metab_10961	C26H43NO5		2.5015	2.37165	0.932946	0.03372	0.7785	6.0472	5.6014	5.7795	5.3262	6.0939	5.915	5.5782	5.2631	5.5145	5.2841	5.4651	5.1505	70.5	-		-	6.5015	-	-	M-H	-	neg_5567	-	-	-	-	-	neg	C26H43NO5	448.307	-	-	-
5-(2-Methylpropyl)tetrahydro-2-oxo-3-furancarboxylic acid	metab_11716	C9H14O4		1.12326	1.00338	1.01931	0.02666	0.7785	3.5374	3.6423	3.5413	3.7319	3.5794	3.6339	3.6028	3.603	3.6139	3.6339	3.6328	3.6758	-	50.8		-	3.48737	-	-	M-H	Lactones	neg_6323	-	-	-	HMDB0030988	Gamma butyrolactones	neg	C9H14O4	185.081	-	Organoheterocyclic compounds	-
3-Indoleacetic Acid	metab_11862	C10H9NO2		1.63571	1.56212	1.05561	0.03387	0.7785	3.096	3.1875	3.2524	3.2264	3.0655	3.4568	3.2546	3.2201	3.4072	3.2889	3.1746	3.5353	40.2	-		map01100;map00380	3.07812	-	Metabolic pathways;Tryptophan metabolism	M-H	-	neg_6469	Global and overview maps;Amino acid metabolism	Metabolism;Metabolism	-	-	-	neg	C10H9NO2	174.055	-	-	C00954
Glycerol 1-propanoate	metab_12644	C6H12O4		2.11325	1.86359	1.06075	0.03481	0.7785	3.9492	4.6242	4.1832	4.2878	4.1309	4.2294	4.1087	4.5915	4.5102	4.3356	4.2638	4.3729	-	41.2		-	1.49173	624-47-5	-	2M-H	Glycerolipids	neg_7256	-	-	-	HMDB0031639	Monoradylglycerols	neg	C6H12O4	295.14	-	Lipids and lipid-like molecules	-
Ascorbic acid-2-sulfate	metab_12918	C6H8O9S		1.35061	1.51241	1.03902	0.04606	0.7785	4.2781	4.4432	4.4434	4.2842	4.2806	4.425	4.4947	4.3399	4.6713	4.5235	4.2214	4.6139	-	44.7		-	0.783383	-	-	M-H	Dihydrofurans	neg_7530	-	-	-	HMDB0060649	Furanones	neg	C6H8O9S	254.981	-	Organoheterocyclic compounds	-
2-O-Methylcytosine	metab_447	C5H7N3O		1.1823	1.25018	1.02193	0.0178	0.9326	4.0587	4.0158	3.9919	4.176	3.989	4.115	4.0824	4.0242	4.1513	4.1074	4.0088	4.1318	57.7	-		-	0.78685	3289-47-2	-	M+H, M+Na	Diazines	pos_448	-	-	-	HMDB0004339	Pyrimidines and pyrimidine derivatives	pos	C5H7N3O	126.066	-	Organoheterocyclic compounds	-
PC(14:0/18:2(9Z,12Z))	metab_604	C40H76NO8P		1.47446	1.29652	0.980226	0.03777	0.9326	5.2942	5.1039	5.2753	5.211	5.282	5.2636	5.2489	5.0669	5.2623	5.2755	5.3899	5.209	-	84		-	10.3688	-	-	M+H, M+Na	Glycerophospholipids	pos_606	-	-	-	HMDB0007874;LMGP01010496	Glycerophosphocholines	pos	C40H76NO8P	752.518	-	Lipids and lipid-like molecules	-
PC(16:0/18:3(9Z,12Z,15Z))	metab_608	C42H78NO8P		1.49942	1.37458	0.98313	0.0148	0.9326	6.2833	6.1286	6.2491	6.1476	6.1775	6.1864	6.17	5.9904	6.1335	6.0815	6.1867	6.1164	-	94.7		-	10.458	-	-	M+H, M+Na	Glycerophospholipids	pos_610	-	-	-	HMDB0007975;LMGP01010601	Glycerophosphocholines	pos	C42H78NO8P	778.533	-	Lipids and lipid-like molecules	-
PE(18:2(9Z,12Z)/P-18:0)		C41H78NO7P		1.29148	1.23169	1.01502	0.03621	0.9326	6.1991	6.3914	6.3379	6.3036	6.188	6.2557	6.3072	6.4246	6.4026	6.3789	6.3025	6.3448	-	66		-	10.7285	-	-	M+H, M+Na	Glycerophospholipids	pos_617	-	-	-	HMDB0009115	Glycerophosphoethanolamines	pos	C41H78NO7P	728.557	-	Lipids and lipid-like molecules	-
PC(18:3(9Z,12Z,15Z)/22:1(13Z))	metab_629	C48H88NO8P		1.93278	1.98312	1.04428	0.03551	0.9326	5.3416	5.3438	5.4214	5.4208	5.0557	5.4133	5.7301	5.382	5.4454	5.6781	5.1379	5.3522	-	84.7		-	11.5509	-	-	M+H, M+Na	Glycerophospholipids	pos_631	-	-	-	LMGP01012180;HMDB0008217	Glycerophosphocholines	pos	C48H88NO8P	860.611	-	Lipids and lipid-like molecules	-
PC(18:0/20:4(8Z,11Z,14Z,17Z))	metab_724	C46H84NO8P		1.22384	1.19495	1.01463	0.04916	0.9326	6.2698	6.3401	6.279	6.2946	6.1084	6.2562	6.3833	6.3408	6.243	6.3831	6.2183	6.2369	-	76.6		-	11.1292	-	-	M+H, M+Na	Glycerophospholipids	pos_726	-	-	-	LMGP01012144;HMDB0008049	Glycerophosphocholines	pos	C46H84NO8P	832.579	-	Lipids and lipid-like molecules	-
PC(P-18:0/18:3(6Z,9Z,12Z))	metab_729	C44H82NO7P		1.86549	1.71279	1.02329	0.001302	0.9294	5.859	6.0095	5.8673	5.897	5.8021	5.9015	6.0227	6.0508	6.0035	5.943	5.8288	5.9729	-	63.4		-	11.0391	-	-	M+H, M+Na	Glycerophospholipids	pos_731	-	-	-	LMGP01030059;HMDB0011245	Glycerophosphocholines	pos	C44H82NO7P	790.569	-	Lipids and lipid-like molecules	-
PE-NMe2(14:1(9Z)/22:2(13Z,16Z))	metab_741	C43H80NO8P		1.05904	1.00259	0.988646	0.0488	0.9326	5.5764	5.5737	5.7193	5.5821	5.6029	5.5128	5.6105	5.5202	5.6199	5.5788	5.6502	5.5838	-	50.6		-	10.6609	-	-	M+H, M+Na	Glycerophospholipids	pos_743	-	-	-	HMDB0113911	Glycerophosphoethanolamines	pos	C43H80NO8P	792.549	-	Lipids and lipid-like molecules	-
PE(O-18:1(1Z)/20:4(5Z,8Z,11Z,14Z))	metab_744	C43H78NO7P		1.42526	1.35275	1.02035	0.0369	0.9326	5.5865	5.8082	5.703	5.7079	5.5445	5.6625	5.5848	5.8443	5.7083	5.7163	5.5798	5.7047	-	63.2		map01100;map00564;map00563;map04136;map04723;map04140	10.5704	103597-60-0	Metabolic pathways;Glycerophospholipid metabolism;Glycosylphosphatidylinositol (GPI)-anchor biosynthesis;Autophagy - other;Retrograde endocannabinoid signaling;Autophagy - animal	M+H, M+Na	Glycerophospholipids	pos_746	Global and overview maps;Lipid metabolism;Glycan biosynthesis and metabolism;Transport and catabolism;Nervous system;Transport and catabolism	Metabolism;Metabolism;Metabolism;Cellular Processes;Organismal Systems;Cellular Processes	Lipids	HMDB0005779	Glycerophosphoethanolamines	pos	C43H78NO7P	774.538	Phospholipids	Lipids and lipid-like molecules	C00350
Lithocholic acid glycine conjugate	metab_875	C26H43NO4		2.88707	2.85773	0.913354	0.003782	0.9326	4.6348	4.3984	4.462	4.105	4.8888	4.4854	4.3715	4.1852	4.1381	4.119	4.5258	4.0144	-	67.5		-	7.38098	474-74-8	-	M+H-H2O, M+H	Steroids and steroid derivatives	pos_877	-	-	-	HMDB0000698;LMST05030009	Bile acids, alcohols and derivatives	pos	C26H43NO4	416.315	-	Lipids and lipid-like molecules	C15557
4-(3-Pyridyl)-3-butenoic acid	metab_1035	C9H9NO2		1.41715	1.35044	1.02001	0.02065	0.9326	5.1367	5.2981	5.2608	5.3873	5.3396	5.3032	5.2988	5.3932	5.402	5.3266	5.2544	5.414	-	44.7		-	1.73962	-	-	M+H-H2O, M+ACN+Na	Pyridines and derivatives	pos_1037	-	-	-	HMDB0001424	Not Available	pos	C9H9NO2	146.06	-	Organoheterocyclic compounds	-
Ornithine	metab_1541	C5H12N2O2		1.76626	1.64306	1.04437	0.04846	0.9326	3.6024	3.9998	3.7704	3.8559	3.7316	3.8562	4.0975	3.9537	3.6522	3.8225	3.7713	3.836	45.9	-		map01100;map00220;map01210;map00472;map02010;map00330;map00480;map01230	1.67668	3184-13-2	Metabolic pathways;Arginine biosynthesis;2-Oxocarboxylic acid metabolism;D-Arginine and D-ornithine metabolism;ABC transporters;Arginine and proline metabolism;Glutathione metabolism;Biosynthesis of amino acids	2M+ACN+Na	Carboxylic acids and derivatives	pos_1544	Global and overview maps;Amino acid metabolism;Global and overview maps;Metabolism of other amino acids;Membrane transport;Amino acid metabolism;Metabolism of other amino acids;Global and overview maps	Metabolism;Metabolism;Metabolism;Metabolism;Environmental Information Processing;Metabolism;Metabolism;Metabolism	-;-;Peptides	HMDB0000214	Amino acids, peptides, and analogues	pos	C5H12N2O2	328.196	-;-;Amino acids	Organic acids and derivatives	C01602;C00515;C00077
6-Methylquinoline	metab_1554	C10H9N		1.4016	1.34225	1.02155	0.02427	0.9326	4.7541	4.9279	4.8967	5.0144	4.9627	4.9271	4.9158	5.0145	5.0336	4.9503	4.8766	5.0434	68.9	-		-	1.73962	91-62-3	-	M+H	Quinolines and derivatives	pos_1557	-	-	-	HMDB0033115	Not Available	pos	C10H9N	144.08	-	Organoheterocyclic compounds	-
(Z)-3-Oxo-2-(2-pentenyl)-1-cyclopenteneacetic acid	metab_1902	C12H16O3		1.96443	1.8454	1.05803	0.04615	0.9326	3.358	3.4607	3.5709	3.6218	3.3239	3.5776	3.5724	3.8721	3.6469	3.3817	3.3951	3.7474	-	58.5		-	4.27637	120282-76-0	-	M+ACN+H	Organooxygen compounds	pos_1907	-	-	-	HMDB0030197	Carbonyl compounds	pos	C12H16O3	250.143	-	Organic oxygen compounds	-
Phosphocholine	metab_2296	C5H14NO4P		1.26441	1.20516	1.01491	0.00931	0.9326	5.092	5.1801	5.1272	5.1679	5.0471	5.1844	5.1138	5.2321	5.1537	5.1306	5.1185	5.2122	81.3	-		map01100;map00564;map05231	8.78757	-	Metabolic pathways;Glycerophospholipid metabolism;Choline metabolism in cancer	M+H	-	pos_2305	Global and overview maps;Lipid metabolism;Cancers: Overview	Metabolism;Metabolism;Human Diseases	-	-	-	pos	C5H14NO4P	184.073	-	-	C00588
PC(P-18:1(11Z)/18:3(9Z,12Z,15Z))	metab_3043	C44H80NO7P		1.12794	1.12074	1.01392	0.01904	0.9326	5.1407	5.1833	5.1342	5.1348	5.0248	5.1597	5.1434	5.1957	5.1408	5.241	5.1012	5.1715	-	97		-	10.8604	-	-	M+Na	Glycerophospholipids	pos_3057	-	-	-	HMDB0011279	Glycerophosphocholines	pos	C44H80NO7P	788.554	-	Lipids and lipid-like molecules	-
PC(18:3(9Z,12Z,15Z)/P-18:1(11Z))	metab_3063	C44H80NO7P		1.78913	1.70307	1.03237	0.01451	0.9326	4.929	5.2104	5.0346	5.1248	5.0043	5.169	4.9377	5.2591	5.141	5.0517	4.9243	5.1751	-	97.5		-	10.6836	-	-	M+Na	Glycerophospholipids	pos_3077	-	-	-	HMDB0008227	Glycerophosphocholines	pos	C44H80NO7P	788.553	-	Lipids and lipid-like molecules	-
3-O-Sulfogalactosylceramide (d18:1/18:0)	metab_3091	C42H81NO11S		1.59521	1.44609	0.978487	0.01227	0.9326	5.3664	5.1576	5.3205	5.2334	5.2428	5.2482	5.2181	5.0467	5.184	5.1879	5.2651	5.205	-	82.6		map00600;map01100	10.4804	244215-65-4	Sphingolipid metabolism;Metabolic pathways	M+K	Sphingolipids	pos_3105	Lipid metabolism;Global and overview maps	Metabolism;Metabolism	Lipids	HMDB0012314	Glycosphingolipids	pos	C42H81NO11S	846.521	Glycolipids	Lipids and lipid-like molecules	C06125
Oleoyl Ethanolamide	metab_3419	C20H39NO2		1.8731	2.00304	0.94453	0.01818	0.9326	3.7638	3.6257	3.7613	3.7869	4.0614	3.5553	3.7777	3.8184	3.7174	3.5466	3.9896	3.5969	51.2	-		-	8.93685	-	-	M+H	-	pos_3433	-	-	-	-	-	pos	C20H39NO2	326.304	-	-	-
4-Hydroxyindole	metab_4665	C8H7NO		1.44055	1.43898	0.962526	0.04699	0.9326	3.2532	3.3319	3.5404	3.2668	3.4258	3.255	3.1363	3.2904	3.3506	3.1724	3.3376	3.2945	63.6	-		-	2.189	-	-	M+H	-	pos_4687	-	-	-	-	-	pos	C8H7NO	134.06	-	-	C02040
Serotonin	metab_4800	C10H12N2O		1.41974	1.35346	1.02266	0.02258	0.9326	4.6138	4.7633	4.7313	4.8643	4.8167	4.7846	4.7704	4.8684	4.8769	4.8007	4.7274	4.9022	71	-		map01100;map04750;map04540;map04976;map04024;map04080;map04726;map04742;map00380;map04721	1.73962	50-67-9	Metabolic pathways;Inflammatory mediator regulation of TRP channels;Gap junction;Bile secretion;cAMP signaling pathway;Neuroactive ligand-receptor interaction;Serotonergic synapse;Taste transduction;Tryptophan metabolism;Synaptic vesicle cycle	M+H-H2O	Indoles and derivatives	pos_4824	Global and overview maps;Sensory system;Cellular community - eukaryotes;Digestive system;Signal transduction;Signaling molecules and interaction;Nervous system;Sensory system;Amino acid metabolism;Nervous system	Metabolism;Organismal Systems;Cellular Processes;Organismal Systems;Environmental Information Processing;Environmental Information Processing;Organismal Systems;Organismal Systems;Metabolism;Organismal Systems	Peptides;Hormones and transmitters	HMDB0000259	Tryptamines and derivatives	pos	C10H12N2O	159.091	Amines;Neurotransmitters	Organoheterocyclic compounds	C00780
D-Pipecolic acid	metab_5351	C6H11NO2		1.37921	1.35824	1.02277	0.006243	0.9326	4.1575	4.1953	4.0693	4.1803	4.1187	4.2673	4.1463	4.273	4.2436	4.2505	4.1653	4.2192	87.1	-		-	0.5126	1723-00-8	-	M+H	Carboxylic acids and derivatives	pos_5380	-	-	-	HMDB0005960	Amino acids, peptides, and analogues	pos	C6H11NO2	130.086	-	Organic acids and derivatives	-

## Sheet: supplemental table8
Table S8: The enriched kegg pathways of serum rumen metabolites between type1 and type2
Num	Pathway Description	Pathway_ID	Database	Ratio_in_study	Ratio_in_pop	Pvalue_uncorrected	Pvalue_corrected
1	D-Arginine and D-ornithine metabolism	map00472	KEGG PATHWAY	2/11	10/3641	0.0004	0.0038
1	Autophagy - other	map04136	KEGG PATHWAY	1/11	3/3641	0.009	0.04
1	Glycosylphosphatidylinositol (GPI)-anchor biosynthesis	map00563	KEGG PATHWAY	1/11	3/3641	0.009	0.04
1	Autophagy - animal	map04140	KEGG PATHWAY	1/11	4/3641	0.012	0.0415
1	Synaptic vesicle cycle	map04721	KEGG PATHWAY	1/11	12/3641	0.0357	0.0852
1	Gap junction	map04540	KEGG PATHWAY	1/11	11/3641	0.0328	0.0924
1	African trypanosomiasis	map05143	KEGG PATHWAY	1/11	10/3641	0.0298	0.0925
1	Arginine biosynthesis	map00220	KEGG PATHWAY	1/11	23/3641	0.0674	0.1493
1	Sphingolipid metabolism	map00600	KEGG PATHWAY	1/11	25/3641	0.0731	0.151
1	Mineral absorption	map04978	KEGG PATHWAY	1/11	29/3641	0.0843	0.1538
1	Glutathione metabolism	map00480	KEGG PATHWAY	1/11	38/3641	0.1091	0.1538
1	cAMP signaling pathway	map04024	KEGG PATHWAY	1/11	40/3641	0.1146	0.1544
1	alpha-Linolenic acid metabolism	map00592	KEGG PATHWAY	1/11	42/3641	0.12	0.155
1	Central carbon metabolism in cancer	map05230	KEGG PATHWAY	1/11	37/3641	0.1064	0.1571
1	Linoleic acid metabolism	map00591	KEGG PATHWAY	1/11	28/3641	0.0815	0.1579
1	Taste transduction	map04742	KEGG PATHWAY	1/11	32/3641	0.0927	0.1596
1	Inflammatory mediator regulation of TRP channels	map04750	KEGG PATHWAY	1/11	36/3641	0.1037	0.1607
1	Phenylalanine, tyrosine and tryptophan biosynthesis	map00400	KEGG PATHWAY	1/11	35/3641	0.1009	0.1647
1	Protein digestion and absorption	map04974	KEGG PATHWAY	1/11	47/3641	0.1333	0.1653
1	Aminoacyl-tRNA biosynthesis	map00970	KEGG PATHWAY	1/11	52/3641	0.1465	0.1682
1	Glycine, serine and threonine metabolism	map00260	KEGG PATHWAY	1/11	50/3641	0.1413	0.1685
1	Arginine and proline metabolism	map00330	KEGG PATHWAY	1/11	76/3641	0.2073	0.2216
1	Arachidonic acid metabolism	map00590	KEGG PATHWAY	1/11	75/3641	0.2049	0.2268
1	Neuroactive ligand-receptor interaction	map04080	KEGG PATHWAY	1/11	130/3641	0.33	0.33
1	ABC transporters	map02010	KEGG PATHWAY	1/11	126/3641	0.3216	0.3323
2	Retrograde endocannabinoid signaling	map04723	KEGG PATHWAY	2/11	19/3641	0.0014	0.0107
2	Serotonergic synapse	map04726	KEGG PATHWAY	2/11	42/3641	0.0067	0.0346
2	Bile secretion	map04976	KEGG PATHWAY	2/11	98/3641	0.0337	0.087
3	Tryptophan metabolism	map00380	KEGG PATHWAY	3/11	81/3641	0.0015	0.0095
4	Choline metabolism in cancer	map05231	KEGG PATHWAY	3/11	11/3641	0	0.0001
5	Glycerophospholipid metabolism	map00564	KEGG PATHWAY	4/11	52/3641	0	0.0002

## Sheet: supplemental table9
Table S9: The differential milk metabolites between type1 and type2
Metabolite	Metab ID	Formula	KEGG Pathway Description	VIP_pred_OPLS-DA	VIP_PLS-DA	FC(type2/type1)	P_value	FDR	Mb_1	Mb_2	Mb_3	Mb_4	Mb_5	Mb_6	Mc_1	Mc_2	Mc_3	Mc_4	Mc_5	Mc_6	Fragmentation Score	Theoretical Fragmentation Score	Score	KEGG Pathway ID	Retention time	cas_id	KEGG Pathway Description	adducts	HMDB Subclass	ID	KEGG Pathway Second Category	KEGG Pathway First Category	KEGG Compound First Category	Library ID	subclass	mode	formula	M/Z	KEGG Compound Second Category	HMDB Superclass	KEGG Compound ID
Cer(d18:1/14:0)	metab_9191	C32H63NO3		2.77759	2.31888	0.72968	0.04119	0.8963	3.8795	2.1627	1.7664	1.8964	2.4418	1.7199	1.8607	2.092	2.2646	2.1282	2.7891	1.7469	-	66.3		-	10.7187	-	-	M-H, M+FA-H, M+Cl	Sphingolipids	neg_109	-	-	-	LMSP02010001;HMDB0011773	Ceramides	neg	C32H63NO3	554.479	-	Lipids and lipid-like molecules	C13916
PS(15:0/20:0)	metab_9506	C41H80NO10P		1.81067	1.46745	0.937462	0.01886	0.8963	5.1633	4.9074	4.6882	4.9475	5.0352	4.5884	4.4833	4.6671	4.598	4.5628	5.0062	4.544	-	78.8		-	10.7418	-	-	M-H, M+Cl	Glycerophospholipids	neg_425	-	-	-	HMDB0112327;LMGP03010150	Glycerophosphoserines	neg	C41H80NO10P	776.545	-	Lipids and lipid-like molecules	-
Glucosylceramide (d18:1/16:0)	metab_9510	C40H77NO8		2.98771	2.23011	0.771698	0.03501	0.8963	4.3851	2.7355	2.5019	3.0026	3.2723	2.5259	2.3555	2.0698	3.014	2.967	3.4377	2.3118	-	81.6		map00600;map01100	10.7418	-	Sphingolipid metabolism;Metabolic pathways	M-H, M+FA-H	Sphingolipids	neg_429	Lipid metabolism;Global and overview maps	Metabolism;Metabolism	Lipids	HMDB0004971	Glycosphingolipids	neg	C40H77NO8	744.563	Glycolipids	Lipids and lipid-like molecules	C01190
PS(18:2(9Z,12Z)/16:0)	metab_9629	C40H74NO10P		2.64413	2.03194	0.869152	0.01713	0.8963	4.6389	4.0443	3.706	3.9394	4.2562	3.6757	3.3253	3.226	3.7765	3.5666	4.2438	3.7268	-	76.9		-	12.3951	-	-	M-H, M+Na-2H	Glycerophospholipids	neg_548	-	-	-	HMDB0012398;LMGP03010877	Glycerophosphoserines	neg	C40H74NO10P	758.498	-	Lipids and lipid-like molecules	-
4-Hydroxy-5-(dihydroxyphenyl)-valeric acid-O-sulphate	metab_9632	C11H14O8S		1.58395	1.26217	1.05034	0.03385	0.8963	3.6333	3.8969	4.0122	4.0364	3.8288	3.8994	4.0327	4.101	4.1215	4.2246	3.9397	4.0708	-	67		-	1.8221	-	-	M-H2O-H, M-H	Phenols	neg_551	-	-	-	HMDB0059978	Benzenediols	neg	C11H14O8S	305.034	-	Benzenoids	-
Hydroxyphenyllactic acid	metab_9636	C9H10O4		1.26443	1.11112	1.03259	0.01423	0.8963	4.4748	4.8103	4.5535	4.5993	4.4912	4.6934	4.4877	4.7063	4.6973	4.6162	4.5197	4.6484	83	-		map00130;map00350	1.8221	306-23-0	Ubiquinone and other terpenoid-quinone biosynthesis;Tyrosine metabolism	M-H2O-H, M-H	Phenylpropanoic acids	neg_555	Metabolism of cofactors and vitamins;Amino acid metabolism	Metabolism;Metabolism	-	HMDB0000755	Not Available	neg	C9H10O4	181.05	-	Phenylpropanoids and polyketides	C03672
5-(Hydroxyphenyl)-gamma-valerolactone-O-sulphate	metab_10670	C11H12O6S		1.59332	1.30831	1.05296	0.03064	0.8963	3.5122	3.7265	3.727	3.8512	3.5449	3.725	3.8903	3.903	3.8706	4.049	3.8686	3.8392	-	49.4		-	2.29742	-	-	M-H	Organic sulfuric acids and derivatives	neg_1621	-	-	-	HMDB0059993	Arylsulfates	neg	C11H12O6S	271.028	-	Organic acids and derivatives	-
Sulfo jasmonate	metab_11312	C12H18O7S		1.52201	1.20268	1.05962	0.03098	0.8963	3.4905	3.6297	3.7291	3.6829	3.3728	3.6497	3.6993	3.8351	4.0147	3.8349	3.6331	3.7971	75.5	-		-	3.35555	-	-	M-H2O-H	-	neg_2285	-	-	-	-	-	neg	C12H18O7S	287.059	-	-	-
Galactosylceramide (d18:1/14:0)	metab_12293	C38H73NO8		2.59027	2.06778	0.79611	0.0147	0.8963	3.36	2.2138	2.1958	2.6876	2.9039	2.1488	2.0876	2.1155	2.1583	2.0932	2.6434	2.1761	-	89.8		map00600;map01100	10.3509	148347-41-5	Sphingolipid metabolism;Metabolic pathways	M+FA-H	Sphingolipids	neg_3275	Lipid metabolism;Global and overview maps	Metabolism;Metabolism	Lipids	HMDB0012321	Glycosphingolipids	neg	C38H73NO8	716.532	Glycolipids	Lipids and lipid-like molecules	C02686
PI(16:0/18:2(9Z,12Z))	metab_12299	C43H79O13P		1.834	2.0919	0.916776	0.02843	0.8963	4.4292	4.4997	4.8266	3.6505	4.6048	4.3412	4.2664	4.2784	4.1164	4.2093	4.3535	4.041	-	58.6		-	10.3739	-	-	M-H	Glycerophospholipids	neg_3282	-	-	-	LMGP06010959;HMDB0009784	Glycerophosphoinositols	neg	C43H79O13P	833.518	-	Lipids and lipid-like molecules	-
PI(16:0/18:1(11Z))	metab_13106	C43H81O13P		2.96908	2.764	0.775603	0.01418	0.8963	3.9637	3.4414	3.8916	2.7089	3.1302	2.6734	2.1881	2.2161	3.0247	2.6064	3.1139	3.01	-	69.8		-	13.4639	-	-	M-H	Glycerophospholipids	neg_4102	-	-	-	HMDB0009782	Glycerophosphoinositols	neg	C43H81O13P	835.533	-	Lipids and lipid-like molecules	-
PE(16:1(9Z)/18:2(9Z,12Z))	metab_13320	C39H72NO8P		1.78635	1.4595	0.927109	0.01746	0.8963	4.6697	4.3482	4.2856	4.4359	4.393	3.9499	4.0324	4.0406	4.0281	4.2383	4.4329	3.8935	-	51.3		-	10.4198	-	-	M-H	Glycerophospholipids	neg_4322	-	-	-	HMDB0008961;LMGP02011219	Glycerophosphoethanolamines	neg	C39H72NO8P	712.493	-	Lipids and lipid-like molecules	-
PS(14:0/18:1(9Z))	metab_13323	C38H72NO10P		1.7844	1.42592	0.914102	0.02504	0.8963	3.8863	3.6393	3.539	3.8271	3.7683	3.377	3.1981	3.2127	3.3423	3.4529	3.7562	3.2753	-	68.3		-	10.397	-	-	M+Na-2H	Glycerophospholipids	neg_4325	-	-	-	LMGP03010977;HMDB0012335	Glycerophosphoserines	neg	C38H72NO10P	754.464	-	Lipids and lipid-like molecules	-
PE(14:0/18:2(9Z,12Z))	metab_13324	C37H70NO8P		1.55385	1.2787	0.933783	0.03761	0.8963	4.2748	4.1303	3.9586	4.2305	4.1939	3.8207	3.617	3.7662	3.8081	3.9077	4.1838	3.7439	-	66.9		-	10.397	-	-	M-H	Glycerophospholipids	neg_4326	-	-	-	HMDB0008829;LMGP02011246	Glycerophosphoethanolamines	neg	C37H70NO8P	686.477	-	Lipids and lipid-like molecules	-
PI(16:0/20:4(5Z,8Z,11Z,14Z))	metab_13437	C45H79O13P		1.65451	1.68197	0.914183	0.04125	0.8963	3.975	4.0161	4.5115	3.5644	4.1978	3.8399	4.1097	3.9592	3.6136	3.9036	3.9545	3.4153	-	46.7		-	9.47928	-	-	M-H	Glycerophospholipids	neg_4447	-	-	-	HMDB0009789;LMGP06010958	Glycerophosphoinositols	neg	C45H79O13P	857.519	-	Lipids and lipid-like molecules	-
LysoPE(16:1(9Z)/0:0)	metab_13693	C21H42NO7P		1.75507	1.24381	0.947581	0.04843	0.8963	5.0182	4.8174	5.1034	4.9222	4.9711	4.8056	4.6643	4.3314	4.7649	4.6071	4.6698	4.5465	-	86.7		-	7.73892	-	-	M-H	Glycerophospholipids	neg_4710	-	-	-	HMDB0011504	Glycerophosphoethanolamines	neg	C21H42NO7P	450.262	-	Lipids and lipid-like molecules	-
[3-(3,7-dihydroxy-3,4-dihydro-2H-1-benzopyran-2-yl)phenyl]oxidanesulfonic acid	metab_14357	C15H14O7S		2.00233	1.63069	1.06329	0.0003591	0.7586	4.075	4.3198	4.1947	4.3053	4.0636	4.3946	4.2303	4.3902	4.3391	4.4745	4.097	4.4938	-	69.9		-	3.53808	-	-	M-H	Flavonoids	neg_5379	-	-	-	HMDB0135131	Flavans	neg	C15H14O7S	337.039	-	Phenylpropanoids and polyketides	-
Lacosamide-glucuronide	metab_14385	C18H24N2O10		1.57613	1.35607	1.05964	0.01293	0.8963	4.4602	4.389	4.302	4.5147	4.2393	4.7471	4.5386	4.5098	4.5687	4.5256	4.3006	4.8818	-	83.4		-	3.46935	-	-	M+FA-H	Organooxygen compounds	neg_5409	-	-	-	HMDB0060829	Carbohydrates and carbohydrate conjugates	neg	C18H24N2O10	473.145	-	Organic oxygen compounds	-
Ferulic acid 4-sulfate	metab_15312	C10H10O7S		1.65999	1.54038	1.05308	0.02335	0.8963	4.5075	5.1194	4.798	4.9555	4.8833	4.9564	4.627	4.9502	5.0208	5.053	4.6518	4.9941	-	49.5		-	2.06123	-	-	M-H	Cinnamic acids and derivatives	neg_6379	-	-	-	HMDB0029200	Hydroxycinnamic acids and derivatives	neg	C10H10O7S	273.007	-	Phenylpropanoids and polyketides	-
(R)-S-lactoylglutathionate(1-)	metab_15548	C13H21N3O8S		2.01662	1.73457	1.08973	0.03287	0.8963	4.0993	5.0241	4.5071	5.0621	4.82	5.0571	4.4869	5.0007	5.1245	4.7582	4.8056	5.223	-	51.6		-	1.71643	-	-	M-H2O-H	Carboxylic acids and derivatives	neg_6629	-	-	-	HMDB0062624	Amino acids, peptides, and analogues	neg	C13H21N3O8S	360.085	-	Organic acids and derivatives	-
Ugaxanthone	metab_15796	C18H16O6		1.42866	1.18652	0.972296	0.0273	0.8963	5.3612	5.0401	5.2101	5.182	5.3056	5.1918	5.3117	5.0609	5.2291	5.037	5.3454	5.2194	-	62.1		-	1.36005	13179-11-8	-	M-H	Benzopyrans	neg_6888	-	-	-	HMDB0030596	1-benzopyrans	neg	C18H16O6	327.085	-	Organoheterocyclic compounds	-
Phosphoenol pyruvate	metab_15987	C3H5O6P		1.6296	2.24688	1.12206	0.02811	0.8963	4.2908	4.5027	3.7885	4.1573	3.539	3.8295	4.4243	4.1815	4.2956	3.955	3.3573	4.263	40.3	-		-	0.6757	-	-	M-H	-	neg_7087	-	-	-	-	-	neg	C3H5O6P	166.974	-	-	-
4-Hydroxyproline galactoside	metab_106	C11H19NO8		1.57341	1.31358	1.06889	0.02904	0.9393	4.2415	4.4418	4.6455	4.5823	4.0356	4.4266	4.4574	4.3854	4.6836	4.5835	3.9719	4.5626	-	73		-	0.792833	80185-44-0	-	M+H-2H2O, M+H, M+Na	Fatty Acyls	pos_107	-	-	-	HMDB0029354	Fatty acyl glycosides	pos	C11H19NO8	316.101	-	Lipids and lipid-like molecules	-
Cholic Acid	metab_136	C24H40O5		1.38584	1.24947	0.942572	0.02414	0.9393	4.9214	4.5945	4.9435	4.8949	5.2915	4.6167	5.0937	4.7118	4.7277	4.9271	5.2527	4.9023	83.5	-		map01100;map04976;map00120	6.51948	81-25-4	Metabolic pathways;Bile secretion;Primary bile acid biosynthesis	M+H-2H2O, M+NH4, M+Na	Steroids and steroid derivatives	pos_137	Global and overview maps;Digestive system;Lipid metabolism	Metabolism;Organismal Systems;Metabolism	Steroids	LMST04010001;HMDB0000619	Bile acids, alcohols and derivatives	pos	C24H40O5	373.272	24-Carbon atoms	Lipids and lipid-like molecules	C00695
PE(14:0/22:6(4Z,7Z,10Z,13Z,16Z,19Z))	metab_1288	C41H70NO8P		1.55369	1.12128	0.938759	0.0324	0.9393	5.1927	4.7992	4.7652	4.9101	4.9117	4.4443	4.6607	4.5217	4.524	4.9679	4.9853	4.452	55.8	-		map01100;map00564;map00563;map04136;map04723;map04140	10.4243	-	Metabolic pathways;Glycerophospholipid metabolism;Glycosylphosphatidylinositol (GPI)-anchor biosynthesis;Autophagy - other;Retrograde endocannabinoid signaling;Autophagy - animal	M+H, M+Na	Glycerophospholipids	pos_1289	Global and overview maps;Lipid metabolism;Glycan biosynthesis and metabolism;Transport and catabolism;Nervous system;Transport and catabolism	Metabolism;Metabolism;Metabolism;Cellular Processes;Organismal Systems;Cellular Processes	Lipids	HMDB0008847;LMGP02011239	Glycerophosphoethanolamines	pos	C41H70NO8P	736.485	Phospholipids	Lipids and lipid-like molecules	C00350
Palmitoyl-L-carnitine	metab_1436	C23H45NO4		2.62048	1.83625	1.19485	0.02147	0.9393	3.6597	4.6326	4.4639	4.3015	3.6641	5.0418	3.8735	4.7503	5.157	4.211	3.7541	5.1715	55	-		map01212;map00071	7.22055	-	Fatty acid metabolism;Fatty acid degradation	M+H, M+Na	-	pos_1437	Global and overview maps;Lipid metabolism	Metabolism;Metabolism	-	-	-	pos	C23H45NO4	400.34	-	-	C02990
Dodecanoylcarnitine	metab_3798	C19H37NO4		2.10154	1.46568	1.11992	0.01887	0.9393	3.902	4.1823	4.293	4.2157	3.8206	4.6746	4.1701	4.4106	4.8108	4.3063	3.929	4.9381	66.8	-		-	5.85963	25518-54-1	-	M+H	Fatty Acyls	pos_3856	-	-	-	LMFA07070062;HMDB0002250	Fatty acid esters	pos	C19H37NO4	344.278	-	Lipids and lipid-like molecules	-
CL(18:0/18:0/18:0/20:4(5Z,8Z,11Z,14Z))	metab_5221	C83H154O17P2		1.56688	1.08762	0.94518	0.04005	0.9393	5.6344	5.3047	5.0232	5.3173	5.3716	4.9015	4.946	5.0083	4.94	5.2098	5.4232	4.928	-	54.1		-	10.75	-	-	M+H+Na	Glycerophospholipids	pos_5296	-	-	-	HMDB0056965	Glycerophosphoglycerophosphoglycerols	pos	C83H154O17P2	754.532	-	Lipids and lipid-like molecules	-
Pentadecanoylcarnitine	metab_5864	C22H43NO4		2.86042	1.92884	1.3337	0.03519	0.9393	2.4155	3.4675	3.4389	3.1656	2.429	4.065	2.4738	3.7581	4.3119	3.2538	2.5398	4.3774	-	57.5		-	6.93738	-	-	M+H	Fatty Acyls	pos_5954	-	-	-	HMDB0062517	Fatty acid esters	pos	C22H43NO4	386.325	-	Lipids and lipid-like molecules	-
()-Myristoylcarnitine	metab_5903	C21H41NO4		2.55149	1.78767	1.19283	0.02282	0.9393	3.5991	4.4345	4.3409	4.1034	3.5854	4.9573	3.8899	4.6274	5.01	4.0768	3.6567	5.1249	72.4	-		-	6.58605	-	-	M+H	-	pos_5994	-	-	-	-	-	pos	C21H41NO4	372.309	-	-	-
Delta2-THA	metab_5911	C24H34O2		1.36856	1.23586	0.940105	0.02466	0.9393	4.5848	4.2704	4.6203	4.5767	4.9557	4.3095	4.7638	4.3857	4.4417	4.5937	4.9391	4.5685	40.2	-		-	6.51948	-	-	M+H	-	pos_6002	-	-	-	LMFA01030852	-	pos	C24H34O2	355.261	-	-	-
Decanoyl-L-carnitine		C17H33NO4		1.63884	1.1141	1.06319	0.04129	0.9393	4.4899	4.6151	4.6594	4.8226	4.6709	5.0343	4.8231	4.8042	5.1238	4.9882	4.7915	5.3614	68.1	-		-	5.02975	-	-	M+H	-	pos_6151	-	-	-	-	-	pos	C17H33NO4	316.247	-	-	-
Tetrahydroneopterin	metab_7277	C9H15N5O4		2.27784	1.88646	1.20996	0.04537	0.9393	2.7376	4.4342	3.3626	4.2148	3.9992	4.1831	3.6068	3.6924	4.4455	3.2922	3.3892	4.7741	-	52.7		-	2.74223	25976-00-5	-	M+K	Pteridines and derivatives	pos_7395	-	-	-	HMDB0000942	Pterins and derivatives	pos	C9H15N5O4	296.078	-	Organoheterocyclic compounds	-
L-L-Homoglutathione	metab_7557	C11H19N3O6S		2.3611	1.96043	1.18281	0.04001	0.9393	2.7315	3.4442	3.3056	4.0036	2.7056	3.5405	3.8096	3.9651	3.8252	4.0977	4.1024	3.7001	-	45.1		-	2.45187	18710-27-5	-	M+H-2H2O	Peptidomimetics	pos_7681	-	-	-	HMDB0029395	Hybrid peptides	pos	C11H19N3O6S	286.082	-	Organic acids and derivatives	-
S-Lactoylglutathione	metab_8187	C13H21N3O8S		1.80114	1.58736	1.08151	0.03194	0.9393	3.9911	4.958	4.4734	5.0255	4.7863	4.7776	4.69	4.9208	5.0495	4.7797	4.8562	4.9647	-	67.9		map00620	1.72087	25138-66-3	Pyruvate metabolism	M+H-2H2O	Carboxylic acids and derivatives	pos_8337	Carbohydrate metabolism	Metabolism	-	HMDB0001066	Amino acids, peptides, and analogues	pos	C13H21N3O8S	344.088	-	Organic acids and derivatives	C03451
(R)-3-hydroxybutyrylcarnitine	metab_8780	C11H21NO5		1.04209	1.2368	1.03326	0.01999	0.9393	5.5371	5.9785	5.6709	5.6919	5.6727	5.6054	5.7668	5.8619	5.8506	5.7674	5.4911	5.7087	-	64.4		-	0.792833	-	-	M+H	Fatty Acyls	pos_8945	-	-	-	HMDB0062735	Fatty acid esters	pos	C11H21NO5	248.148	-	Lipids and lipid-like molecules	-
3-Buten-1-amine	metab_8806	C4H9N		1.44206	1.09862	1.06335	0.01461	0.9393	3.9894	4.331	4.151	4.1178	4.0132	4.5323	4.1099	4.2707	4.3659	4.1045	3.9463	4.4099	80.1	-		-	0.7159	-	-	M+H	-	pos_8973	-	-	-	-	-	pos	C4H9N	72.0811	-	-	C12244

## Sheet: supplemental table10
Table S10: The enriched kegg pathways of milk rumen metabolites between type1 and type2
Num	Pathway Description	Pathway_ID	Database	Ratio_in_study	Ratio_in_pop	Pvalue_uncorrected	Pvalue_corrected
1	Primary bile acid biosynthesis	map00120	KEGG PATHWAY	1/7	2/97	0.1398	0.2397
1	Pyruvate metabolism	map00620	KEGG PATHWAY	1/7	2/97	0.1398	0.2397
1	Tyrosine metabolism	map00350	KEGG PATHWAY	1/7	3/97	0.2032	0.2709
1	Retrograde endocannabinoid signaling	map04723	KEGG PATHWAY	1/7	4/97	0.2625	0.315
1	Glycerophospholipid metabolism	map00564	KEGG PATHWAY	1/7	7/97	0.4184	0.4564
1	Bile secretion	map04976	KEGG PATHWAY	1/7	12/97	0.6158	0.6158
1	Autophagy - other	map04136	KEGG PATHWAY	1/7	1/97	0.0722	0.866
1	Glycosylphosphatidylinositol (GPI)-anchor biosynthesis	map00563	KEGG PATHWAY	1/7	1/97	0.0722	0.866
1	Ubiquinone and other terpenoid-quinone biosynthesis	map00130	KEGG PATHWAY	1/7	1/97	0.0722	0.866
1	Fatty acid degradation	map00071	KEGG PATHWAY	1/7	1/97	0.0722	0.866
1	Autophagy - animal	map04140	KEGG PATHWAY	1/7	1/97	0.0722	0.866
2	Sphingolipid metabolism	map00600	KEGG PATHWAY	2/7	7/97	0.0791	0.1583

[truncated: 7 more sheets: supplemental table11, supplemental table12, supplemental table13, supplemental table14, supplemental table15, supplemental table16, supplemental table17]
